# Supplementary material for: Computational analyses of obesity associated loci generated by genome-wide association studies
Source: PLoS One. 2018 Jul 2;13(7):e0199987. doi: 10.1371/journal.pone.0199987 (PMC6028139; doi:10.1371/journal.pone.0199987)
Supplement: S1 Table — (XLSX) [file pone.0199987.s001.xlsx]

## Sheet: S1 Table
S1 Table.The detailed regulatory functions for obesity GWAS lead SNPs and the proxy SNPs.
Locus	SNP	Ref/Alt	Coordinate (0-based)	Gene	Position	RegulomeDB score	3D SNP
1p12	rs10923724	C/T	chr1:119546841	TBX15/WARS2	intergenic	1f	2.4
	rs7553422	C/T	chr1:119540718	TBX15/WARS2	intergenic	1f	1.1
	rs2645294	C/T	chr1:119574586	WARS2	3'UTR	error	0.76
	rs10923712	A/G	chr1:119505433	TBX15	intron	error	1.17
	rs984225	A/G	chr1:119504283	TBX15	intron	error	5.44
	rs984222	A/C/G	chr1:119503842	TBX15	intron	4	12.74
1p13.1-13.3	rs17024258	C/T	chr1:110147320	GNAT2	intron	5	3.74
	rs17024393	T/C	chr1:110154687	GNAT2	intron	5	3.9
	rs116377258	A/G	chr1:110131520	GNAI3	intron	6	3.88
	rs72705206	C/T	chr1:110172175	AMPD2	intron	5	4.36
	rs72705210	G/A	chr1:110178921	AMPD2/GSTM4	intergenic	4	58.94
	rs115454275	C/T	chr1:110192044	GSTM4	upstream	3a	16.67
	rs113936771	A/G	chr1:110200151	GSTM4	intron/5'UTR	5	18.14
	rs114929124	G/A	chr1:110088656	GPR61	downstream /intron/nc transcriptt/3'UTR	5	4.71
	rs7550711	C/T	chr1:110082885	GPR61	intron variant	5	9.31
	rs11185092	A/G	chr1:107886277	NTNG1	intron	error	1.9
	rs10881463	C/T	chr1:107885534	NTNG1	intron	6	1.83
	rs12066815	A/G	chr1:107883042	NTNG1	intron	6	2.98
1p21.3	rs1555543	A/C	chr1:96944796	PTBP2	upstream	5	0.88
	rs6679458	G/T	chr1:96946252	LOC105378866	intron/upstream	7	0.8
	rs10489741	A/G	chr1:96942405	LOC105378866	upstream	6	1.34
	rs2038646	C/G	chr1:96940370	LOC105378866	upstream	4	8.62
	rs2181375	A/G	chr1:96940118	LOC105378866	upstream	6	10.52
	rs10875017	C/T	chr1:96949525	LOC105378866	intron	5	2.22
	rs588660	G/A	chr1:96886603	LOC105378866	UPstream	7	0.91
	rs1973993	C/T	chr1:96943993	TMEM56-RWDD3/PTBP2	intergenic	5	1.69
	rs11165643	C/T	chr1:96924096	LOC101928241/LOC105378866	upstream	6	1.7
1p31	rs11208659	T/C	chr1:65979279	LEPR	intron	3a	10.09
	rs1011527	G/A	chr1:65988092	LEPR	intron	6	0.99
	rs12135802	A/G	chr1:65992139	LEPR	intron	3a	20.81
	rs7534177	A/G	chr1:65965719	LEPR	intron	7	1.14
	rs11579567	C/A	chr1:65957140	LEPR	intron	5	1.57
	rs12140910	A/G	chr1:66002659	LEPR	intron	5	0.79
	rs12138493	T/A	chr1:66003764	LEPR	intron	4	2.74
	rs78639398	A/G	chr1:66006570	LEPR	intron	5	0.75
	rs7518849	T/C	chr1:65948790	LEPR	intron	7	1.35
	rs17127656	C/T	chr1:65943470	LEPR	intron	4	3.37
	rs116508643	C/T	chr1:66017717	LEPR	intron	6	1.14
	rs10888390	C/G/T	chr1:150727538	CTSS	intron/missense	1f	8.57
	rs12142020	A/T	chr1:75000010	FPGT-TNNI3K/LOC105378803/TNNI3K	intron	5	3.02
	rs2344508	G/A	chr1:74999712	FPGT-TNNI3K/LOC105378803/TNNI3K	intron	7	1.27
	rs3843261	G/C	chr1:75000725	FPGT-TNNI3K/LOC105378803/TNNI3K	intron	5	2.52
	rs7525548	A/T	chr1:75001473	FPGT-TNNI3K/LOC105378803/TNNI3K	intron	5	0.75
	rs3845344	C/T	chr1:75001479	FPGT-TNNI3K/LOC105378803/TNNI3K	intron	5	1.15
	rs6698622	G/A	chr1:74997955	FPGT-TNNI3K/TNNI3K/ERICH3	intron	7	1.03
	rs6698760	G/A	chr1:74997802	FPGT-TNNI3K/TNNI3K/ERICH3	intron	6	1.38
	rs12042908	A/G	chr1:74997761	FPGT-TNNI3K/LOC105378803/TNNI3K	intron	5	0.94
	rs12041912	G/A	chr1:75003709	FPGT-TNNI3K/LOC105378803/TNNI3K	intron/5'UTR	7	1.08
	rs12568287	T/C	chr1:75003811	FPGT-TNNI3K/LOC105378803/TNNI3K	intron/5'UTR	7	1.26
	rs3845347	G/A	chr1:75004047	FPGT-TNNI3K/LOC105378803/TNNI3K	intron/5'UTR	6	1.03
	rs11210476	A/G	chr1:74995449	FPGT-TNNI3K/LOC105378803/TNNI3K	intron	6	1.26
	rs6604872	T/C	chr1:75004610	FPGT-TNNI3K/LOC105378803/TNNI3K	intron/5'UTR	7	0.86
	rs10890130	G/T	chr1:75004874	FPGT-TNNI3K/LOC105378803 TNNI3K	intron/5'UTR	6	0.88
	rs1514173	C/T	chr1:74995109	FPGT-TNNI3K/LOC105378803/TNNI3K	intron	6	0.88
	rs7520945	T/C	chr1:75004942	FPGT-TNNI3K/LOC105378803/TNNI3K	intron/5'UTR	7	1.06
	rs7553158	G/A	chr1:75005237	FPGT-TNNI3K/LOC105378803/TNNI3K	intron/5'UTR	7	0.77
	rs6656785	A/G	chr1:75005775	FPGT-TNNI3K/LOC105378803/TNNI3K	intron/5'UTR	6	0.88
	rs4650277	A/G	chr1:74993720	FPGT-TNNI3K/LOC105378803/TNNI3K	intron	7	1.7
	rs7526762	A/G	chr1:74993317	FPGT-TNNI3K/LOC105378803/TNNI3K	intron	7	1.11
	rs7514705	T/C	chr1:75006719	FPGT-TNNI3K/LOC105378803/TNNI3K	intron/upstream	5	0.99
	rs3765680	A/G	chr1:75007007	FPGT-TNNI3K / LOC105378803/ TNNI3K	intron /upstream	6	0.85
	rs6604866	G/C	chr1:74992545	FPGT-TNNI3K/LOC105378803/TNNI3K	intron	5	1.68
	rs1514175	A/G	chr1:74991643	FPGT-TNNI3K/LOC105378803/TNNI3K	intron	7	4.34
	rs11210478	A/G	chr1:75008410	FPGT-TNNI3K / TNNI3K	intron	5	1.1
	rs1514177	C/G	chr1:74991401	FPGT-TNNI3K/LOC105378803/TNNI3K	intron	6	2.23
	rs10218727	G/A	chr1:75012636	FPGT-TNNI3K	downpstream	7	1.02
	rs3843262	T/A	chr1:75013053	FPGT-TNNI3K	downstream	6	0.92
	rs10789396	T/C	chr1:75014361	FPGT-TNNI3K / TNNI3K ERICH3	intergenic	6	0.92
	rs3911350	G/A	chr1:75014537	FPGT-TNNI3K	downstream	7	1.16
	rs10493544	A/G	chr1:74983834	LOC105378866	upstream	5	1.09
	rs6691271	C/T	chr1:74982885	FPGT-TNNI3K/TNNI3K/ERICH3	intron	6	1.55
	rs12036473	A/T	chr1:74979974	FPGT-TNNI3K/LOC105378803/TNNI3K	intron	7	0.97
	rs953567	A/G	chr1:74977424	FPGT-TNNI3K/LOC105378803/TNNI3K	intron	6	1.59
	rs1040070	C/G/T	chr1:74977869	FPGT-TNNI3K / LOC105378803/ TNNI3K	intron	6	1.77
	rs6690871	A/G	chr1:74977276	FPGT-TNNI3K/TNNI3K/ERICH3	intron	7	1.05
	rs17381664	T/C	chr1:78048330	ZZZ3	intron	7	0.74
	rs4949660	T/C	chr1:78025458	AK5	downstream /3'UTR	6	0.78
	rs4949662	A/G	chr1:78080274	ZZZ3	intron	7	1.13
	rs6678622	C/T	chr1:78092478	ZZZ3	intron	7	1.07
	rs12741347	C/G	chr1:78152791	ZZZ3/ USP33	intergenic	4	5.52
	rs12409958	A/G	chr1:78314477	FAM73A/MIGA1	intron	5	1.09
	rs12742653	A/T	chr1:78339480	FAM73A/MIGA1	intron	6	0.78
	rs9729667	C/T	chr1:78349213	NEXN-AS1	intron	7	0.77
	rs12401738	G/A	chr1:78446760	DNAJB4/FUBP1	intron /upstream	5	37.93
	rs4130548	T/C	chr1:78463867	DNAJB4	intron	5	3
	rs12411130	C/A	chr1:78502519	GIPC2/DNAJB4	intergenic	5	1.97
	rs1993709	A/G	chr1:72838528	LOC105378797	intron	7	0.77
	rs2613503	C/A	chr1:72839773	LOC105378797	intron	6	0.77
	rs2613504	G/A	chr1:72835739	LOC105378797	intron	7	0.79
	rs2613505	C/T	chr1:72835409	LOC105378797	intron	7	0.93
	rs2613507	A/G	chr1:72834502	LOC105378797	intron	6	0.86
	rs2613508	C/T	chr1:72833581	LOC105378797	intron	6	0.83
	rs1599339	A/G	chr1:72846189	LOC105378797	intron	6	2.51
	rs1599337	C/G	chr1:72846459	LOC105378797	intron	7	0.87
	rs2815747	G/T	chr1:72821125	LOC105378797	intron /3'UTR	7	0.88
	rs2613500	T/C	chr1:72819883	LOC105378797	intron	6	1.06
	rs1460939	A/T	chr1:72861566	LOC105378797	intron	7	1.13
	rs2815749	A/G	chr1:72814782	LOC105378797	intron /3'UTR	6	1.68
	rs1460940	G/A	chr1:72814616	LOC105378797	intron	7	1.02
	rs2590943	A/G	chr1:72874455	LOC105378796/LOC105378797	intron	7	0.83
	rs2590942	T/G	chr1:72885280	LOC105378796/LOC105378797	intron	7	1.34
	rs4649955	C/T	chr1:72888653	LOC105378796/LOC105378797	intron	7	1.11
	rs782257	G/A	chr1:72899058	LOC105378796/LOC105378797	intron	7	1.7
	rs80054503	T/C	chr1:72900405	LOC105378796/LOC105378797	intron	6	1.04
	rs992956	T/G	chr1:72901140	LOC105378796/LOC105378797	intron	5	5.27
	rs1373914	C/T	chr1:72901514	LOC105378796/LOC105378797	intron	7	1.56
	rs782240	G/A	chr1:72906384	LOC105378796/LOC105378797	intron	7	2.01
	rs2568957	A/G	chr1:72764429	LOC105378797	intron	7	0.93
	rs2815757	C/T	chr1:72764288	LOC105378797	intron	7	0.93
	rs782245	G/A	chr1:72915843	LOC105378796/LOC105378797	intron	5	0.84
	rs782242	C/T	chr1:72916573	LOC105378796/LOC105378797	intron	7	1.2
	rs2613496	T/C	chr1:72754787	LOC105378797	intron	5	1.23
	rs61765651	C/T	chr1:72754313	LOC105378797	intron	5	1.37
	rs2815764	A/G	chr1:72754122	LOC105378797	intron	6	1.14
	rs2568953	T/C	chr1:72753955	LOC105378797	intron	6	1.33
	rs2613497	A/T	chr1:72753824	LOC105378797	intron	6	0.75
	rs61765650	A/G	chr1:72753111	LOC10537879	intron	7	1.47
	rs782221	C/T	chr1:72924056	LOC105378796/LOC105378797	intron	7	1.67
	rs2613498	C/T	chr1:72752938	LOC105378797	intron	7	1.94
	rs2613499	A/G	chr1:72751551	LOC105378797	intron	5	13.74
	rs34361149	G/A	chr1:72750469	LOC105378797 / NEGR1	intron /upstream	4	138.07
	rs61771778	A/G	chr1:72926854	LOC105378796/ LOC105378797	intron	7	2.25
	rs34579341	A/G	chr1:72745961	NEGR1	intron	5	24.28
	rs34874247	C/G	chr1:72744949	NEGR1	intron	5	3.89
	rs34020954	C/T	chr1:72742386	NEGR1	intron	7	0.84
	rs12737564	A/C	chr1:72739526	NEGR1	intron	6	0.98
	rs34376163	T/C	chr1:72738698	NEGR1	intron	5	2.07
	rs796698	C/T	chr1:72938494	LOC105378797	intron	6	0.95
	rs707444	G/A	chr1:72949289	LOC105378797	intron	5	2.01
	rs34723450	A/C	chr1:72724408	NEGR1	intron	6	1.3
	rs61765646	T/A	chr1:72723210	NEGR1	intron	7	0.95
	rs35166058	G/A	chr1:72702805	NEGR1	intron	7	0.77
	rs35483896	G/T	chr1:72695430	NEGR1	intron	7	1.55
	rs34940719	G/A	chr1:72693785	NEGR1	intron	6	3.82
	rs75236527	A/T	chr1:72686326	NEGR1	intron	6	1.07
	rs34274959	A/G	chr1:72686291	NEGR1	intron	7	0.79
	rs61765640	G/A	chr1:72684332	NEGR1	intron	5	1.99
	rs9699942	G/A	chr1:72681834	NEGR1	intron	6	0.85
	rs1858601	G/T	chr1:72674433	NEGR1	intron	4	1
	rs34840702	C/T	chr1:72662958	NEGR1	intron	7	1.17
	rs12748679	T/C	chr1:72644584	NEGR1	intron	7	1.69
	rs61765616	A/G	chr1:72643495	NEGR1	intron	2b	1.8
	rs79908654	A/C	chr1:72640441	NEGR1	intron	6	0.8
	rs61765613	G/T	chr1:72637153	CTSS/CTSK	intergenic	7	1.98
	rs36075373	A/T	chr1:72636748	NEGR1	intron	5	2
	rs34029663	A/G	chr1:72635338	NEGR1	intron	7	1.26
	rs2901653	T/G	chr1:72631845	NEGR1	intron	7	0.93
	rs12755450	T/C	chr1:72628346	NEGR1	intron	6	1.29
	rs1385919	T/G	chr1:72606417	NEGR1	intron	5	1.02
	rs2568958	G/A	chr1:72765115	LOC105378797	intron	7	0.77
	rs2568956	T/C	chr1:72764375	LOC105378797	intron	7	1.06
	rs2568952	C/G	chr1:72755104	IPO9-AS1/NAV1	intron	5	1.89
	rs2815765	T/C	chr1:72752229	LOC105378797	intron	4	6.53
	rs3101336	T/C	chr1:72751184	LOC105378797	intron	5	55.76
	rs3101337	C/T	chr1:72751133	LOC105378797	intron	4	58.23
	rs11209943	A/G	chr1:72750499	LOC105378797/NEGR1	intron/upstream	4	140.87
	rs11209948	G/T	chr1:72811903	LOC105378797	intron	6	0.81
	rs2568960	A/G	chr1:72812248	LOC105378797	intron	4	1.3
	rs2815753	G/A	chr1:72812323	LOC105378797	intron	4	1.63
	rs2815752	G/A	chr1:72812439	LOC105378797	intron	5	1.77
	rs2613494	A/G	chr1:72812656	LOC105378797	ntron	6	1.73
	rs2568961	C/T	chr1:72812746	LOC105378797	intron	7	1.14
	rs1460943	C/T	chr1:72813128	LOC105378797	intron	7	0.78
	rs1432639	C/A	chr1:72813217	LOC105378797	intron	7	1.01
	rs1460942	A/T	chr1:72813255	LOC105378797	intron	7	0.86
	rs2012697	T/C	chr1:72819611	LOC105378797	intron	6	0.84
	rs990871	C/T	chr1:72823712	LOC105378797	intron	6	0.98
	rs6661921	G/A	chr1:72824854	LOC105378797	intron	7	0.97
	rs6687024	C/T	chr1:72824859	LOC105378797	intron	7	0.92
	rs6699744	A/G/T	chr1:72825143	LOC105378797	intron	6	1.29
	rs10889947	T/C	chr1:72828220	LOC105378797	intron	6	1.56
	rs11209950	A/T	chr1:72829679	LOC105378797	intron	6	0.87
	rs1841499	A/T	chr1:72836455	LOC105378797	intron	6	1.16
	rs7531118	T/C	chr1:72837238	LOC105378797	intron	4	17.5
	rs11209951	C/T	chr1:72837489	LOC105378797	intron	4	15.62
	rs11209952	C/T	chr1:72837499	LOC105378797	intron	4	15.62
	rs10789336	G/A	chr1:72838405	LOC105378797	intron	7	1.15
	rs3894212	A/C	chr1:75001682	FPGT-TNNI3K/LOC105378803/TNNI3K	intron	6	0.98
	rs12566985	A/G	chr1:75002192	FPGT-TNNI3K/LOC105378803/TNNI3K	intron	7	1.05
	rs6703637	A/T	chr1:74997794	FPGT-TNNI3K/LOC105378803/TNNI3K	intron	6	1.04
	rs3845345	A/C	chr1:75002666	FPGT-TNNI3K/LOC105378803/TNNI3K	intron	5	1.96
	rs7551507	A/G	chr1:74995224	FPGT-TNNI3K/LOC105378803/TNNI3K	intron	5	0.78
	rs11210477	A/G	chr1:75005362	FPGT-TNNI3K/LOC105378803/TNNI3K	intron/5'UTR/intron	7	0.74
	rs3895907	A/C/G/T	chr1:75006026	FPGT-TNNI3K/TNNI3K	intron	7	1.48
	rs1514174	A/G	chr1:74993062	FPGT-TNNI3K/LOC105378803/TNNI3K	intron	6	1.03
	rs3765681	A/G	chr1:75007443	FPGT-TNNI3K/TNNI3K	intron	7	0.82
	rs6604867	A/G	chr1:74992277	FPGT-TNNI3K/LOC105378803/TNNI3K	intron	6	1.12
	rs6604871	A/G	chr1:75008007	FPGT-TNNI3K/TNNI3K	intron	6	1.03
	rs1514176	C/T	chr1:74991595	FPGT-TNNI3K/LOC105378803/TNNI3K	intron	7	2.06
	rs6669189	A/G	chr1:75011357	FPGT-TNNI3K/TNNI3K/ERICH3	downstream	7	0.9
	rs7541513	C/T	chr1:75014194	FPGT-TNNI3K/TNNI3K/ERICH3	downstream	6	2.93
	rs12041852	A/G	chr1:75003499	FPGT-TNNI3K/LOC105378803/TNNI3K	intron	7	0.99
1p32	rs977747	T/G	chr1:47684676	TAL1	3'UTR	7	1.12
	rs7664	T/G	chr1:47682016	TAL1	3'UTR	3a	5.84
	rs6695898	G/A	chr1:47681760	TAL1	downstream	4	2.31
	rs11211479	T/C	chr1:47680977	TAL1	downpstream	7	1.81
	rs6692253	G/A	chr1:47680526	TAL1	downstream	5	2.15
	rs34087210	C/G	chr1:47689841	TAL1	intron	4	9.03
	rs4926726	G/A	chr1:47679485	TAL1	downstream	5	3.23
	rs4926725	A/T	chr1:47679365	PDZK1IP1/TAL1	intergenic	3a	6.06
	rs4926524	C/T	chr1:47679257	PDZK1IP1/TAL1	intergenic	4	7.79
	rs2984618	G/T	chr1:47690437	TAL1	intron	2b	49.64
	rs6669341	A/G	chr1:47678457	TAL1	downstream	5	6.72
	rs61782665	A/G	chr1:47692034	TAL1	intron	3a	31.86
	rs1543502	C/T	chr1:47677088	PDZK1IP1/TAL1	intergenic	7	4.49
	rs6658125	C/T	chr1:47677014	TAL1	downstream	6	5.56
	rs10789504	T/A	chr1:47676530	PDZK1IP1/TAL1	intergenic	3a	5.61
	rs10890471	C/A	chr1:47676524	PDZK1IP1/TAL1	intergenic	4	5.53
	rs741959	A/G	chr1:47676232	PDZK1IP1/TAL1	intergenic	1b	5.24
	rs11211480	A/G	chr1:47693219	TAL1	intron varian	1f	4.48
	rs7525145	G/T	chr1:47693813	TAL1	downstream/intron	4	4.39
	rs743270	G/C	chr1:47675535	TAL1	downstream	4	3.5
	rs7534271	C/G	chr1:47693980	TAL1	downstream/intron	1f	3.42
	rs11211481	A/G	chr1:47694166	TAL1	intront/missense	1f	3.27
	rs4926521	G/A	chr1:47674768	PDZK1IP1/TAL1	intergenic	5	10.82
	rs12141363	C/A	chr1:47696580	FPGT-TNNI3K/LOC105378803/TNNI3K	intron variant	4	51.23
	rs12145836	A/T	chr1:47672288	PDZK1IP1/TAL1	intergenic	6	2.93
	rs4134058	T/C	chr1:47670910	PDZK1IP1/TAL1	intergenic	7	1.62
	rs12144626	T/C	chr1:47670524	PDZK1IP1/TAL1	intergenic	7	1.15
	rs6700838	C/T	chr1:47700026	TAL1	upstream	5	2.32
	rs1015890	G/A	chr1:47702228	TAL1	upstream	5	2.09
	rs2008713	T/C	chr1:47702367	TAL1/STIL	intergenic	4	2.44
	rs911910	G/A	chr1:47706969	TAL1/STIL	intergenic	5	8.34
	rs12407157	G/T	chr1:47707026	TAL1/STIL	intergenic	5	7.15
	rs10890472	G/T	chr1:47708111	TAL1/STIL	intergenic	6	1.4
1p34	rs11583200	C/T	chr1:50559819	ELAVL4	intron	7	0.85
	rs11806190	C/T	chr1:50561883	ELAVL4	intron	5	1.59
	rs7520915	A/T	chr1:50555661	ELAVL4	intron	7	1.03
	rs6688605	A/G	chr1:50544748	ELAVL4	intron	7	1.04
	rs12028252	C/G	chr1:50542921	ELAVL4	intron	7	0.9
	rs6700902	G/A	chr1:50540040	ELAVL4	intron	7	1.05
	rs4926833	G/A	chr1:50311453	AGBL4	intron	5	1.22
1p35.3	rs2076463	C/T	chr1:27971091	FGR/IFI6	intergenic	7	16.89
1p36.33	rs12044597	A/G	chr1:1708800	NADK	intron	5	106.86
	rs2272908	C/T	chr1:1721478	GNB1	intron	4	2.92
	rs3737628	C/T	chr1:1722931	GNB1	intron	7	1.13
	rs9660180	A/G	chr1:1723030	GNB1	intron	5	1.22
	rs1107910	A/G	chr1:1692320	NADK	intron	5	2.02
	rs35672141	A/G	chr1:1691049	NADK	intron	4	15.7
	rs2235537	C/T	chr1:1689761	NADK	intron	2b	12.05
	rs2235536	C/T	chr1:1689163	NADK	intron	5	3.85
	rs34306661	A/G	chr1:1687624	NADK	intron	5	0.78
	rs1014988	A/G	chr1:1680218	SLC35E2/NADK	intergenic	5	11.4
	rs2180311	A/G	chr1:1748733	GNB1	intron	5	2.39
	rs9786942	A/G	chr1:1759212	GNB1	intron	6	9.47
	rs4648727	A/C	chr1:1776268	GNB1	intron	7	3.28
	rs9660106	A/G	chr1:1797946	GNB1	intron	5	5.32
	rs6603802	C/T	chr1:1812520	GNB1	intron	4	57.94
	rs6603803	A/G	chr1:1812687	GNB1	intron	4	59.01
	rs2474460	A/G	chr1:1844045	LOC105378949/CALML6	intergenic	7	0.94
	rs2748988	C/T	chr1:1846356	CALML6	intron	5	5.56
	rs2247560	C/T	chr1:1846764	CALML6	intron	5	2.21
	rs2748986	A/C	chr1:1847855	CALML6	intron	5	5.47
	rs2490548	C/T	chr1:1852133	TMEM52/CFAP74	intergenic	5	3.21
	rs2803349	A/G	chr1:1852771	TMEM52/CFAP74	intergenic	5	2.18
	rs2748984	A/G	chr1:1859295	CFAP74	intron	5	3.35
1q21-22	rs12075	G/A	chr1:159175353	ACKR1	missense	3a	8.3
	rs2230061	G/A	chr1:150727538	CTSS	intron/missense	1f	8.57
	rs12068264	C/T	chr1:150727328	CTSS	intron	7	8.52
	rs10788794	T/C	chr1:150728675	CTSS	intron	5	8.46
	rs7526489	C/T	chr1:150726237	CTSS	intron	5	10.57
	rs10888391	G/A	chr1:150729982	CTSS	intron/missense	6	8.35
	rs11204722	C/A	chr1:150730183	CTSS	intron	7	8.67
	rs2275235	A/G	chr1:150730278	CTSS	intron	6	8.6
	rs3768018	T/C	chr1:150723746	CTSS	intron	5	9.13
	rs11204723	T/C	chr1:150731617	CTSS	intron	6	10.65
	rs11587444	A/G	chr1:150722843	CTSS	intron	5	8.67
	rs1134067	G/T	chr1:150721174	CTSS	intron	5	9.59
	rs4537557	A/G	chr1:150734435	CTSS	intron	1f	9.78
	rs2864869	G/A	chr1:150734654	CTSS	intron	5	11.59
	rs63151761	A/C/T	chr1:150737775	CTSS	intron	5	67.75
	rs3754212	A/G	chr1:150738199	CTSS	5'UTR	4	121.17
	rs16827671	T/C	chr1:150738758	CTSS	upstream	3a	24.08
	rs111842513	G/A	chr1:150712925	CTSS	intron	6	8.66
	rs11204726	T/C	chr1:150743491	CTSS	upstream	1f	16.73
	rs11204717	T/A	chr1:150709128	CTSS	intron	6	9.04
	rs59337856	G/T	chr1:150746405	CTSK/CTSS	intergenic	7	9.06
	rs72704603	C/T	chr1:150707991	CTSS	intron	7	8.42
	rs7511673	A/T	chr1:150707635	CTSS	intron	1f	9.34
	rs7521898	G/A	chr1:150707595	CTSS	intron	1b	10.91
	rs6657388	A/G	chr1:150748785	CTSK/CTSS	intergenic	5	9.82
	rs6660084	T/C	chr1:150748802	CTSK/CTSS	intergenic	5	8.4
	rs10888394	C/T	chr1:150749912	CTSS/LOC100132571	upstream	1f	8.83
	rs10888395	C/T	chr1:150762170	LOC100132571/CTSK	downpstream	1b	12.01
	rs57818453	G/A	chr1:150763138	CTSK/CTSS	intergenic	7	8.45
	rs4319334	G/A	chr1:150766821	CTSK	downstream	5	8.49
	rs2864871	T/C	chr1:150766963	CTSK	downstream	1f	8.66
	rs11803940	A/G	chr1:150685834	HORMAD1	intron	1f	8.76
	rs3768005	A/T	chr1:150680987	HORMAD1	intron	1f	6.96
	rs4509581	A/G	chr1:150774464	CTSK	intron	6	8.26
	rs12085336	A/T	chr1:150775779	CTSK	intron	1f	8.47
	rs1336900	G/A	chr1:150679032	HORMAD1	missense	6	6.95
	rs1336899	T/C	chr1:150678909	HORMAD1	intron	6	8.15
	rs11807450	C/T	chr1:150677718	HORMAD1	intron	6	7.6
	rs111905669	T/C	chr1:150777564	CTSK	intron	5	9.57
	rs2184833	C/T	chr1:150675482	HORMAD1	intron	6	6.96
	rs11552229	T/C	chr1:150783984	ARNT	3'UTR	4	11.53
	rs6700022	T/G	chr1:150670483	GOLPH3L/HORMAD1	intergenic	6	58.49
	rs868751	T/G	chr1:150669413	GOLPH3L	intron/upstream	3a	156.2
	rs11589458	A/G	chr1:150792615	ARNT	intron	1f	10.56
	rs11204698	G/A	chr1:150659544	GOLPH3L	intron	7	7.02
	rs17660092	T/C	chr1:150797747	ARNT	intron	6	8.75
	rs1889740	C/T	chr1:150799754	ARNT	intron	6	8.54
	rs2089082	T/G	chr1:150800089	ARNT	intron	6	8.57
	rs10305714	C/T	chr1:150800654	ARNT	intron	6	6.02
	rs11800855	G/A	chr1:150800994	ARNT	intron	7	5.91
	rs11204694	G/A	chr1:150653390	GOLPH3L	intron	7	7.92
	rs10305711	A/G	chr1:150802995	ARNT	intron	7	6.17
	rs10305704	G/T	chr1:150804428	ARNT	intron	6	6.73
	rs12095002	G/A	chr1:150649248	GOLPH3L	intron	6	7.49
	rs17658027	T/A	chr1:150646683	GOLPH3L	intron	6	6.98
	rs2228099	C/G	chr1:150808888	ARNT	synonymous codon	1b	7.77
	rs3768016	T/C	chr1:150809918	ARNT	intron	6	5.99
	rs1027699	T/C	chr1:150811711	ARNT	intron	6	7.59
	rs2256355	T/C	chr1:150811793	ARNT	intron	6	5.99
	rs3768015	G/A	chr1:150812953	ARNT	intron	6	6.7
	rs2864873	A/G	chr1:150814173	ARNT	intron	2c	10.75
	rs3768013	G/A	chr1:150815410	ARNT	intron	6	7.6
	rs10788792	T/G	chr1:150638571	GOLPH3L	intron	1f	7.44
	rs72704652	A/G	chr1:150819469	ARNT	intron	4	8.8
	rs7521592	A/C	chr1:150821690	ARNT	intron	6	6.53
	rs72700902	C/T	chr1:150633346	GOLPH3L	intron	6	7.67
	rs7532045	G/A	chr1:150821846	ARNT	intron	1f	7.94
	rs72704654	G/A	chr1:150826409	ARNT	intron	4	6.49
	rs11582281	T/C	chr1:150826830	ARNT	intron	7	6.05
	rs72704656	A/G	chr1:150828306	ARNT	intron	7	6.03
	rs7529194	T/A	chr1:150622619	GOLPH3L	intron	1f	8.63
	rs72704658	T/C	chr1:150833009	ARNT	intron	7	6.33
	rs10305664	G/T	chr1:150839685	ARNT	intron	6	6.34
	rs12402939	A/C	chr1:150615093	GOLPH3L/ENSA	intergenic	6	7.25
	rs6660845	G/A	chr1:150841065	ARNT	intron	5	6.09
	rs12410869	G/T	chr1:150856152	ARNT/LOC100996521	upstream	5	7.42
	rs36008098	G/A	chr1:150856805	LOC100996521/LOC100996521	upstream	6	6.12
	rs12409208	A/G	chr1:150860054	LOC100996521	intron	6	6.6
	rs12410394	G/A	chr1:150860185	LOC100996521	intron	7	6.1
	rs12091174	A/T	chr1:150860694	LOC100996521	intron	6	6.23
	rs6669855	C/T	chr1:150861228	LOC100996521	intron	7	6.11
	rs10399947	A/G	chr1:150861959	LOC100996521	intron	5	7.48
	rs12096831	T/G	chr1:150864112	LOC100996521	intron	1f	8.31
	rs4970980	A/C	chr1:150864991	LOC100996521	intron	6	5.97
	rs4970982	G/C	chr1:150865083	LOC100996521	intron	7	7.18
	rs11204739	A/G	chr1:150865759	LOC100996521	intron	4	6.19
	rs1889741	T/C	chr1:150869044	LOC100996521	intron	6	5.96
	rs12097963	T/C	chr1:150870449	LOC100996521	intron	5	7.13
	rs66847267	C/A	chr1:150875172	LOC100996521/LOC107985204	intron	6	5.95
	rs897815	A/G	chr1:150879100	LOC100996521/LOC107985204	intron	1f	7.7
	rs2864882	C/T	chr1:150883036	ARNT	intron	7	5.99
	rs10888397	C/T	chr1:150886751	LOC107985204	intron	6	6.39
	rs10888398	C/T	chr1:150886781	LOC107985204	intron	6	6.2
	rs4970984	T/C	chr1:150887376	LOC107985204	intron	4	6.27
	rs4970985	A/G	chr1:150887441	LOC107985204	intron	1f	6.81
	rs11204743	A/T	chr1:150890405	LOC107985204	intron	6	5.9
	rs7556661	C/T	chr1:150892008	LOC107985204	intron	6	6.02
	rs11581757	A/G	chr1:150892243	LOC107985204	intron	6	6.22
	rs12090215	C/A	chr1:150893659	LOC107985204	intron	7	6.46
	rs72704679	C/T	chr1:150897476	LOC107985204/SETDB1	intron/upstream	6	7.77
	rs72704682	A/T	chr1:150897676	LOC107985204/SETDB1	intron/upstream	5	42.35
	rs72704685	C/G	chr1:150897686	LOC107985204/SETDB1	intron/upstream	5	47.67
	rs2867295	C/T	chr1:150903757	SETDB1	intron	6	17.71
	rs6587542	G/T	chr1:150907700	SETDB1	intron	6	17.76
	rs4970986	A/G	chr1:150907954	SETDB1	intron	6	18.21
	rs59024312	T/G	chr1:150909004	SEC16B	downstream	4	18.13
	rs4970931	G/A	chr1:150910726	SETDB1	intron	7	17.76
	rs9661876	C/T	chr1:150910910	SETDB1	intron	5	17.71
	rs7521719	G/A	chr1:150913133	SETDB1	intron	6	17.86
	rs7556451	A/G	chr1:150913141	SETDB1	intron	7	17.68
	rs7528773	G/A	chr1:150915874	SETDB1	intron	6	17.91
	rs2271076	C/T	chr1:150916656	SETDB1	intron	6	17.77
	rs3843843	C/T	chr1:150918083	SETDB1	downstream/intron	7	18.09
	rs6658066	T/G	chr1:150918936	SETDB1	intron	6	17.68
	rs2124952	T/A	chr1:150923773	SETDB1	downstream/intron	1f	18.25
	rs11204747	G/A	chr1:150927151	SETDB1	intron	1f	17.91
	rs11204748	G/T	chr1:150927368	SETDB1	intron	6	19.53
	rs11204749	G/A	chr1:150929562	SETDB2	intron	7	17.81
	rs2272214	G/A	chr1:150931461	SETDB1	intron	6	17.88
	rs2280627	A/G	chr1:150935871	SETDB1	intron	4	19.95
	rs4451553	C/T	chr1:150937328	CERS2/SETDB1	downstream	6	17.77
	rs1972060	T/C	chr1:150937593	CERS2/SETDB1	downstream	6	17.69
	rs1546376	A/G	chr1:150937660	CERS2/SETDB1	downstream/3'UTR	7	18.19
	rs8444	G/A	chr1:150938570	CERS2	3'UTR	1f	21.02
	rs11204750	C/A	chr1:150939743	CERS2	intron	5	19.43
	rs6656535	G/T	chr1:150940356	CERS2	intron	5	20.42
	rs59988025	C/G/T	chr1:150940357	CTSS	upstream	5	20.79
	rs752376	C/T	chr1:150941380	CERS2	intron	5	21.49
	rs3849279	T/C	chr1:150944706	CERS2	intron/upstream	4	161.89
	rs7518156	A/C	chr1:150945793	CERS2	intron/upstream	3a	124.01
	rs6677420	G/A	chr1:150946489	CERS2	intron	4	160.12
	rs4970987	T/C	chr1:150949681	ANXA9/CERS2	UPstream	2a	176.04
	rs4970988	G/A	chr1:150950061	ANXA9/CERS2	UPstream	1f	206.38
	rs12562939	A/C	chr1:150951451	ANXA9/CERS2	upstream	5	49.09
	rs12067685	T/C	chr1:150952916	ANXA9/LOC105371438	intron/upstream	7	18.69
	rs12405726	G/A	chr1:150956127	ANXA9/LOC105371438	intron/upstream	7	18.64
	rs863002	C/T	chr1:159174919	ACKR1	intron /upstream	2b	9.81
	rs863006	G/A	chr1:159177747	ACKR1	downstream	4	8.03
	rs1749405	A/G	chr1:155860090	SYT11/RIT1	downstream	1f	9.28
	rs12563627	C/T	chr1:155862965	SYT11/RIT1	downstream	4	42.79
	rs729022	A/G	chr1:155852122	SYT11	3'UTR	4	7.11
	rs822508	C/T	chr1:155850557	SYT11	intron	6	5.73
	rs2993207	C/T	chr1:155873313	RIT1	intron	7	5.51
	rs822505	C/T	chr1:155846527	SYT11	intron	7	6.56
	rs670523	A/G	chr1:155878731	RIT1	intron	7	8.14
	rs490498	A/G	chr1:155880951	RIT1	intron	2b	199.73
	rs488079	A/G	chr1:155890580	KIAA0907	intron	5	5.35
	rs625658	A/C	chr1:155891044	KIAA0907	intron	7	5.37
	rs4661151	C/T	chr1:155903407	KIAA0907	intron	4	115.3
	rs11264422	A/T	chr1:155907822	KIAA0907/RXFP4	upstream	5	15.52
	rs4661175	A/G	chr1:155931367	ARHGEF2	intron	5	45.24
	rs1292080	A/C/G	chr1:27972080	FGR/IFI6	intergenic	5	13.77
	rs1296281	C/T	chr1:27973268	FGR/IFI6	intergenic	5	17.13
	rs12076783	C/T	chr1:27968661	FGR/IFI6	intergenic	6	12.75
	rs475570	A/C/G	chr1:27975909	FGR/IFI6	intergenic	7	18.19
	rs530599	C/T	chr1:27964774	FGR/IFI6	intergenic	7	13.99
	rs12087211	A/G	chr1:27978663	FGR/IFI6	intergenic	7	13.85
	rs12091164	C/G/T	chr1:27979062	FGR/IFI6	intergenic	5	15.67
	rs11247652	A/G	chr1:27981826	FGR/IFI6	intergenic	4	52.7
	rs860295	A/G	chr1:155767707	GON4L	intron	1f	14.1
	rs6657670	C/T	chr1:155787866	GON4L	intron	6	14.19
	rs708611	G/T	chr1:155743309	GON4L	intron	4	14.61
	rs822478	C/T	chr1:155793968	GON4L	intron	6	14.88
	rs2297775	C/T	chr1:155735011	GON4L	missense	6	13.99
	rs7541060	A/T	chr1:155728087	GON4L	intron	6	13.96
	rs6427286	C/T	chr1:155723296	GON4L	intron	7	13.85
	rs10908481	G/T	chr1:155713649	DAP3/GON4L	downstream	1f	14.1
	rs822490	A/G	chr1:155822970	GON4L	intron	1f	5.7
	rs644853	A/C	chr1:155706216	DAP3	intron	6	13.7
	rs3820594	C/T	chr1:155829510	SYT11	5'UTR	1f	140.4
	rs821551	G/T	chr1:155688579	DAP3	intron	1f	14.95
	rs6696888	A/G	chr1:155508881	ASH1L	intron	1d	17.67
	rs35615695	C/T	chr1:155501013	ASH1L	intron	1f	16.84
	rs6688636	C/T	chr1:155478896	ASH1L	intron	6	3.3
	rs1360554	A/G	chr1:155473355	ASH1L	intron	6	3.85
	rs12724079	C/T	chr1:155433941	ASH1L	intron	1b	13.79
	rs11264363	C/G	chr1:155318307	ASH1L	intron	6	3.92
1q24-25	rs10913469	T/C	chr1:177913518	SEC16B	intron	5	6.64
	rs545608	G/C	chr1:177899120	SEC16B	intron	6	1.84
	rs506589	T/C	chr1:177894286	SEC16B	downstream	5	3.97
	rs543874	A/G	chr1:177889479	SEC16B	downstream	7	4.19
	rs539515	A/C	chr1:177889024	SEC16B	downstream	5	1.57
	rs693232	C/G	chr1:177881650	SEC16B	downstream	6	2.5
	rs633754	T/C	chr1:177879934	SEC16B	downstream	6	1.47
	rs532504	G/A	chr1:177878932	SEC16B	downstream	6	5.58
	rs589500	C/T	chr1:177876945	SEC16B	downstream	6	2.8
	rs527248	A/G	chr1:177875513	SEC16B	downstream	7	1.72
	rs490689	G/A	chr1:177873840	SEC16B	downstream	7	1.59
	rs574367	G/T	chr1:177873209	SEC16B	downstream	6	3
	rs571567	G/A	chr1:177872904	SEC16B	downstream	7	2.02
	rs670323	G/A	chr1:177868989	SEC16B	downstream	5	2.46
	rs661691	A/C/G	chr1:177861356	SEC16B	downstream	5	1.84
	rs516636	C/A	chr1:177855516	SEC16B	downstream	5	1.99
	rs2094510	C/T	chr1:177843478	SEC16B	downstream	7	2.3
	rs6670873	C/T	chr1:177841684	SEC16B	downstream	4	8.25
	rs1336780	T/A	chr1:177864135	SEC16B	downstream	7	1.76
	rs585944	C/T	chr1:177882785	SEC16B	downstream	5	1.95
	rs34166952	G/C	chr1:177793821	SEC16B	downstream	5	6.27
	rs591120	G/C	chr1:177902752	SEC16B	missense	5	2.18
	rs522367	T/C	chr1:177901712	SEC16B	intron	4	1.85
	rs657452	A/G	chr1:49589846	AGBL4	intron	6	0.93
	rs504011	C/T	chr1:49577482	AGBL4	intron	7	1.08
	rs673702	G/A	chr1:49569633	AGBL4	intron	7	1.18
	rs523473	G/A	chr1:49613900	AGBL4	intron	6	0.98
	rs666486	T/C	chr1:49615545	AGBL4	intron	7	0.8
	rs11205592	T/G	chr1:49519124	AGBL4	intron	5	1.13
	rs1925424	T/C	chr1:49442148	AGBL4	intron	7	0.89
	rs3122291	T/C	chr1:49442022	AGBL4	intron	7	1.03
	rs3127553	G/A	chr1:49438004	NEGR1	intron	5	1.16
	rs1343425	T/A	chr1:49437616	AGBL4	intron	7	0.97
	rs3127551	C/T	chr1:49437191	AGBL4	intron	7	0.93
	rs1343431	A/C	chr1:49433002	AGBL4	intron	5	1.31
	rs509325	G/T	chr1:177894590	BRINP2/SEC16B	downstream	7	3.87
	rs633715	C/T	chr1:177852579	SEC16B	downstream	5	3.37
1q31.1-31.3	rs10920678	A/G	chr1:190239906	BRINP3	intron	7	2.96
	rs1855241	A/G	chr1:190232124	BRINP3	intron	6	2.41
	rs815160	A/G	chr1:190257089	BRINP3	intron	7	2.19
	rs1333323	G/T	chr1:190267224	BRINP3	intron	7	2.19
	rs6428016	C/T	chr1:190200422	BRINP3	intron	7	2.24
	rs655598	A/G	chr1:190287712	BRINP3	intron	5	2.66
	rs648091	C/T	chr1:190303148	BRINP3	intron	7	1.54
	rs10800936	C/G/T	chr1:190176007	BRINP3	intron	7	3.11
	rs1171381	C/T	chr1:190306341	BRINP3	intron	6	1.37
	rs2265670	C/G	chr1:190171639	BRINP3	intron	7	2.77
	rs10920679	A/G	chr1:190239918	BRINP3	intron	7	2.56
	rs1412967	A/G	chr1:190237899	BRINP3	intron	6	2.24
	rs10800938	A/G	chr1:190220058	BRINP3	intron	7	2.27
	rs4633293	A/G	chr1:190194908	BRINP3	intron	7	2.78
	rs500764	G/T	chr1:190304838	BRINP3	intron	7	1.46
	rs491055	C/T	chr1:190308833	BRINP3	intron	6	1.39
	rs10754220	A/G	chr1:197244289	CRB1	intron	7	4.47
	rs1009188	C/T	chr1:197257089	CRB1	intron	5	1.55
	rs17616836	A/G	chr1:197216680	CRB1	intron	5	3.54
	rs12068236	A/G	chr1:197192912	CRB1	intron	7	1.65
1q32	rs2820292	A/C	chr1:201784286	IPO9-AS1/NAV1	intron	7	4.15
	rs2820290	A/G	chr1:201783681	IPO9-AS1/NAV1	intron	7	4.42
	rs2494112	G/A	chr1:201787832	IPO9-AS1/NAV1	intron	7	4.15
	rs1032524	A/G	chr1:201790825	IPO9-AS1/NAV1	intron/3'UTR	5	4.26
	rs2644129	C/T	chr1:201792499	IPO9-AS1/NAV1	intron /3'UTR	5	4.62
	rs4379719	G/A	chr1:201775745	IPO9-AS1/MIR1231/NAV1	intron/upstream	5	4.77
	rs2644128	C/G	chr1:201793439	IPO9-AS1/NAV1	intron /3'UTR	5	4.24
	rs12122186	G/A	chr1:201774210	IPO9-AS1/NAV1	intron	7	3.86
	rs12126156	T/A	chr1:201774208	IPO9-AS1/NAV1	intron	7	4.13
	rs2644120	G/C	chr1:201882276	LMOD1	intron	2b	8.9
	rs2820315	C/T	chr1:201872263	LMOD1	intron	5	21.07
	rs2820313	A/G	chr1:201870220	LMOD1	intron	5	3.54
	rs2820312	A/G	chr1:201869256	LMOD1	missense	5	4.14
	rs8028	A/G	chr1:201865762	SHISA4/LMOD1	intron/3'UTR	3a	26.81
	rs2644114	A/G/T	chr1:201864829	SHISA4	intron	2a	9.83
	rs2644121	C/T	chr1:201881283	LMOD1	intron	5	16.09
	rs2819346	A/C	chr1:201882086	LMOD1	intron	4	10.09
	rs2250377	A/G	chr1:201860625	SHISA4	missense	5	5.4
	rs2819347	A/C/G	chr1:201884287	LMOD1	intron	4	6.82
	rs2819348	C/T	chr1:201884951	LMOD1	intron	5	5.98
	rs1517810	A/G	chr1:201850056	IPO9	3'UTR	4	5.17
	rs8024	A/C	chr1:201845574	IPO9	3'UTR	4	84.95
	rs2820311	A/G	chr1:201841475	IPO9	intron	7	2.11
	rs2172935	C/T	chr1:201826339	IPO9	intron	7	1.06
	rs1400875	A/G	chr1:201821442	IPO9	intron	5	0.77
	rs2644122	A/G	chr1:201810406	IPO9	intron	6	1.52
	rs903678	A/G	chr1:201809917	IPO9	intron	7	0.88
	rs2644119	A/G	chr1:201807775	IPO9	intron	4	3.14
	rs2820295	A/G	chr1:201800867	IPO9	intron	5	32.01
	rs823114	A/G	chr1:205719531	NUCKS1/RAB29	intergenic	4	205.28
	rs823121	A/G	chr1:205724301	NUCKS1/RAB29	intergenic	1f	2.36
	rs823130	C/T	chr1:205714371	NUCKS1	intron	5	9.16
	rs823110	C/G	chr1:205701077	NUCKS1	intron	5	2.22
	rs823137	A/G	chr1:205738301	RAB29	3'UTR	2f	2.33
	rs708723	C/T	chr1:205739265	RAB29	3'UTR	5	5.67
	rs823141	C/T	chr1:205741425	RAB29	intron	5	7.31
	rs708724	A/C	chr1:205743662	RAB29	intron	1f	132.71
	rs708725	A/C/G/T	chr1:205744137	RAB29	intron	1c	153
	rs823094	C/G/T	chr1:205689806	NUCKS1	intron	6	1.39
	rs951366	C/T	chr1:205685351	NUCKS1	3'UTR	6	5.64
	rs823096	G/T	chr1:205679886	SLC45A3/NUCKS1	intergenic	1f	10.87
1q42.3	rs9786986	G/T	chr1:235656631	B3GALNT2	intron	3a	3.2
	rs4659905	C/T	chr1:235664493	B3GALNT2	intron	2b	13
	rs10925824	C/T	chr1:235645078	B3GALNT2	intron	7	0.73
2p15	rs11688816	G/A	chr2:63053047	EHBP1	intron	5	6.64
	rs6714241	T/G	chr2:63069111	EHBP1	intron	7	1.37
	rs2539984	G/C	chr2:63133583	EHBP1	intron	5	1.18
	rs360791	G/A	chr2:62917255	EHBP1	intron	6	1.66
2p16.1-16.3	rs1016287	A/C/G/T	chr2:59305624	FANCL/BCL11A	intergenic	7	2.58
	rs887912	A/G	chr2:59302876	FANCL/BCL11A	intergenic	6	2.23
	rs2192497	G/A	chr2:59310047	FANCL/BCL11A	intergenic	5	1.32
	rs2192498	C/T	chr2:59300933	FANCL/BCL11A	intergenic	6	1.88
	rs763711	A/C/G	chr2:59311844	FANCL/BCL11A	intergenic	5	5.61
	rs763712	A/C	chr2:59311910	FANCL/BCL11A	intergenic	5	1.66
	rs11125767	C/T	chr2:59295725	FANCL/BCL11A	intergenic	7	2.02
	rs6753852	G/A	chr2:59291177	FANCL/BCL11A	intergenic	5	1.97
	rs6711568	T/G	chr2:59291171	FANCL/BCL11A	intergenic	5	1.14
	rs2215865	C/T	chr2:59321305	FANCL/BCL11A	intergenic	7	1.4
	rs759250	C/T	chr2:59329152	FANCL/BCL11A	intergenic	6	1.16
	rs10197655	A/G	chr2:58791419	LINC01122	intron	7	1.04
	rs6736526	C/T	chr2:58792231	FANCL/BCL11A	intergenic	7	1.47
	rs929641	C/T	chr2:58792376	FANCL/BCL11A	intergenic	7	1.04
	rs11125757	A/G	chr2:58785542	FANCL/BCL11A	intergenic	7	3.07
	rs6736025	G/T	chr2:58797633	FANCL/BCL11A	intergenic	7	8.97
	rs6732504	C/T	chr2:58777168	FANCL/BCL11A	intergenic	7	1.25
	rs11896571	A/G	chr2:58767825	FANCL/BCL11A	intergenic	3a	21.99
	rs764975	C/T	chr2:58761598	FANCL/BCL11A	intergenic	7	3.39
	rs6719904	A/T	chr2:58760168	FANCL/BCL11A	intergenic	7	4.15
	rs6744261	C/T	chr2:58759102	FANCL/BCL11A	intergenic	7	1.41
	rs12617233	T/C	chr2:59039997	FANCL/BCL11A	intergenic	4	1.46
	rs6719884	A/C	chr2:59036915	FANCL/BCL11A	intergenic	7	2.6
	rs6545703	C/G/T	chr2:59032634	FANCL/BCL11A	intergenic	5	1.76
	rs6545702	C/A	chr2:59032518	FANCL/BCL11A	intergenic	5	4.5
	rs7571059	A/G	chr2:59031472	FANCL/BCL11A	intergenic	7	1.39
	rs6545701	A/T	chr2:59027953	FANCL/BCL11A	intergenic	6	2.33
	rs6748058	T/C	chr2:59027534	FANCL/BCL11A	intergenic	7	1.46
	rs6545700	A/G	chr2:59026386	FANCL/BCL11A	intergenic	5	1.57
	rs2215966	C/T	chr2:59017243	FANCL/BCL11A	intergenic	6	1.63
	rs10204566	G/A	chr2:58999504	FANCL/BCL11A	intergenic	7	1.46
	rs4671328	T/G	chr2:58935281	FANCL/BCL11A	intergenic	6	1.65
	rs1861410	C/T	chr2:58933590	FANCL/BCL11A	intergenic	7	2.29
	rs10208649	C/T	chr2:54161362	PSME4	intron	7	1.23
	rs11886024	C/T	chr2:54144818	PSME4	intron	5	1.35
	rs7599335	C/G	chr2:54141636	PSME4	intron	7	1.22
	rs13401719	C/T	chr2:54185646	PSME4	intron	5	2.83
	rs6751340	A/G	chr2:54187616	PSME4	intron		2.35
	rs9309251	A/G	chr2:54133637	PSME4	intron	6	2.24
	rs6731217	C/T	chr2:54131092	PSME4	intron	6	1.19
	rs6756424	A/C	chr2:54130834	PSME4	intron	6	1.45
	rs41536750	A/C	chr2:54121959	PSME4	intron	6	3.11
	rs13417051	C/T	chr2:54101771	PSME4	intron	6	2.04
	rs11904365	C/T	chr2:54225580	ACYP2	intron	6	3.08
	rs11889527	A/G	chr2:54226314	ACYP2	intron	7	11.9
	rs1049894	C/T	chr2:54093955	PSME4	synonymous codon	5	1.1
	rs6715161	C/T	chr2:54240104	ACYP2	intron	5	10.8
	rs6545369	C/T	chr2:54055142	GPR75-ASB3	intron	4	21.93
	rs6545368	A/G	chr2:54040403	ERLEC1/GPR75-ASB3	intron	4	7.73
	rs2287347	C/G	chr2:54039564	ERLEC1/GPR75-ASB3	intron	7	1.51
	rs6545367	A/C	chr2:54037284	ERLEC1/GPR75-ASB3	intron	7	1.44
	rs13408425	A/C/G	chr2:53928637	ASB3/GPR75-ASB3	intron	7	1.52
	rs10205469	A/C	chr2:53926631	ASB3/GPR75-ASB3	intron	6	1.19
	rs10174398	A/C/T	chr2:51195600	NRXN1	intron	7	1.11
	rs4596023	A/G	chr2:48955682	STON1-GTF2A1L/LHCGR	intron	5	5.48
	rs4319975	A/G	chr2:48959602	STON1-GTF2A1L/LHCGR	intron	6	1.8
2p22.1-22.2	rs77489951	C/T	chr2:38750286	LOC101929596/HNRNPLL	intergenic	4	11.62
	rs6734118	A/C	chr2:37559354	PRKD3/QPCT	upstream	6	1.26
	rs6544066	A/G	chr2:37543370	PRKD3	intron	6	5.98
2p23.3	rs11126666	G/A	chr2:26928810	KCNK3	intron	5	6.91
	rs1731247	C/T	chr2:26928096	KCNK3	intron	6	6.6
	rs1731248	G/T	chr2:26924822	KCNK3	intron	3a	4.89
	rs1275922	C/T	chr2:26932886	KCNK3	intron	4	11.62
	rs1314982	G/A	chr2:26922061	KCNK3	inron	6	2.35
	rs11694327	T/C	chr2:26919428	KCNK3	intron	4	31.79
	rs11676272	A/G	chr2:25141537	ADCY3	intron	1f	72.24
	rs6746013	C/G/T	chr2:25143648	ADCY3/DNAJC27	intergenic	4	158.84
	rs6737082	A/C	chr2:25138039	ADCY3	intron	1f	16.03
	rs6749422	C/G	chr2:25150010	ADCY3/DNAJC27	intergenic	3a	88.25
	rs6752378	C/A	chr2:25150115	ADCY3/DNAJC27	intergenic	1f	77.95
	rs10182181	A/G	chr2:25150295	ADCY3/DNAJC27	intergenic	1f	43.74
	rs10182458	A/G	chr2:25150640	ADCY3/DNAJC27	intergenic	7	1.31
	rs11900505	A/C	chr2:25131985	ADCY3	intron	1f	3.03
	rs6545814	A/G	chr2:25131315	ADCY3	intron	1f	1.18
	rs2384054	A/G	chr2:25156772	ADCY3/DNAJC27	intergenic	6	2.86
	rs713586	T/C	chr2:25158007	ADCY3/DNAJC27	intergenic	1f	1.1
	rs713587	C/T	chr2:25158280	ADCY3/DNAJC27	intergenic	1f	1.49
	rs6728219	T/C	chr2:25159171	ADCY3/DNAJC27	intergenic	6	1.03
	rs6738433	G/C	chr2:25159500	ADCY3/DNAJC27	intergenic	6	1.46
	rs10865320	A/G	chr2:25159779	ADCY3/DNAJC27	intergenic	6	1.93
	rs4430895	C/T	chr2:25161385	ADCY3/DNAJC27	intergenic	7	1.09
	rs1561288	C/T	chr2:25369001	EFR3B	intron	1f	1.98
	rs1561289	C/T	chr2:25369039	EFR3B	intron	1f	1.67
	rs10180231	T/C	chr2:25368029	EFR3B	intron	5	1.04
	rs10188516	G/A	chr2:25368004	EFR3B	intron	5	1.09
	rs4665766	A/T	chr2:25366129	EFR3B	intron	1f	1.32
	rs6718083	G/A	chr2:25362193	EFR3B	intron	5	1.59
	rs7605927	C/G	chr2:25375904	EFR3B	intron	6	5.37
	rs2118404	A/C/G/T	chr2:25377328	EFR3B	3'UTR	7	1.74
	rs4665764	G/C	chr2:25357486	EFR3B	intron	5	8.29
	rs6713532	T/C	chr2:25384832	POMC	intron	3a	16.94
	rs7564400	C/T	chr2:25349058	EFR3B	intron	5	2.02
	rs7577562	A/G	chr2:25348491	EFR3B	intron	7	3.56
	rs17203016	A/G	chr2:208255517	KLF7/CREB1	upstream	3a	2.35
	rs13415468	A/G/T	chr2:208255580	KLF7/CREB1	upstream	3a	3.23
	rs13392707	A/G	chr2:208255890	KLF7/CREB1	upstream	6	1.77
	rs13392734	A/C	chr2:208255974	KLF7/CREB1	upstream	7	1.74
	rs750859	T/C	chr2:208253985	KLF7/CREB1	upstream	7	1.44
	rs11692198	T/C	chr2:208253833	KLF7/CREB1	upstream	7	1.72
	rs11691382	G/A	chr2:208257389	KLF7/CREB1	upstream	7	2.47
	rs13408168	G/T	chr2:208253422	KLF7/CREB1	upstream	6	2.55
	rs13407664	C/A	chr2:208253175	KLF7/CREB1	upstream	7	1.8
	rs10221909	C/T	chr2:208258003	KLF7/CREB1	upstream	4	2.88
	rs10221687	A/G	chr2:208258022	KLF7/CREB1	upstream	4	2.79
	rs11695841	A/G	chr2:208252591	KLF7/CREB1	upstream	6	2.55
	rs13391493	T/C	chr2:208258791	KLF7/CREB1	upstream	6	7.59
	rs11694427	C/G	chr2:208259169	KLF7/CREB1	upstream	4	16.73
	rs9973582	G/T	chr2:208251650	KLF7/CREB1	upstream	7	2.31
	rs13426173	A/T	chr2:208251442	KLF7/CREB1	upstream	6	1.6
	rs13425956	A/C	chr2:208251258	KLF7/CREB1	upstream	6	1.88
	rs13400096	G/A	chr2:208250611	KLF7/CREB1	upstream	7	3.85
	rs13429850	T/C	chr2:208250560	KLF7/CREB1	upstream	6	3.58
	rs11679664	A/G	chr2:208262399	KLF7/CREB1	upstream	4	3.72
	rs11682446	A/C/T	chr2:208263698	KLF7/CREB1	upstream	5	4.02
	rs115131394	C/T	chr2:208243994	KLF7/CREB1	upstream	7	1.8
	rs16839729	G/A	chr2:208271208	KLF7/CREB1	upstream	5	3.01
	rs72966483	G/A	chr2:208273491	KLF7/CREB1	upstream	4	48.55
	rs72966484	A/G	chr2:208273884	KLF7/CREB1	upstream	5	30.59
	rs11681987	C/T	chr2:208275967	KLF7/CREB1	upstream	5	2.08
	rs76385734	T/C	chr2:208282464	KLF7/CREB1	upstream	5	5.99
	rs72951688	C/A	chr2:208228355	KLF7/CREB1	upstream	7	4.6
	rs2161768	A/G	chr2:208227171	KLF7/CREB1	upstream	6	1.57
	rs11683456	G/A	chr2:208222370	KLF7/CREB1	upstream	7	1.99
	rs11694393	T/C	chr2:208219839	KLF7/CREB1	upstream	5	2.38
	rs6545813	C/T	chr2:25131286	ADCY3	intron	5	1.34
	rs6733224	T/C	chr2:25130906	ADCY3	intron	1f	1.19
	rs10198356	A/G	chr2:25130591	ADCY3	intron	7	2.01
	rs10198275	A/C	chr2:25130541	ADCY3	intron	1f	1.32
	rs10200566	T/G	chr2:25130461	ADCY3	intron	1f	1.56
	rs11689546	A/G	chr2:25130450	ADCY3	intron	1f	1.62
	rs11689543	A/T	chr2:25130439	ADCY3	intron	5	1.87
	rs6722587	C/A	chr2:25132191	ADCY3	intron	6	3.94
	rs7565460	C/T	chr2:25130072	ADCY3	intron	5	3.38
	rs6744205	T/C	chr2:25133147	ADCY3	intron	7	2.14
	rs6725517	A/G	chr2:25129472	ADCY3	intron	5	6.65
	rs6724772	T/C	chr2:25128729	ADCY3	intron	6	1.32
	rs6721750	A/G	chr2:25128718	ADCY3	intron	6	1.35
	rs13035244	T/C	chr2:25134008	ADCY3	inron	5	1.49
	rs6706316	C/G/T	chr2:25128350	ADCY3	intron	6	1.33
	rs12713422	A/C	chr2:25134496	ADCY3	intron	7	1.03
	rs34697209	A/G	chr2:25127393	ADCY3	intron	6	1.07
	rs2384061	G/A	chr2:25135619	ADCY3	intron	1f	7.25
	rs6545809	C/T	chr2:25126714	ADCY3	intron	1f	1.75
	rs6726199	G/C	chr2:25126327	ADCY3	intron	1f	1.43
	rs6712981	A/G	chr2:25126229	ADCY3	intron	1f	1.99
	rs10203386	T/A	chr2:25136865	ADCY3	intron	5	12.48
	rs10203482	T/C	chr2:25136915	ADCY3	intron	4	12.25
	rs876186	C/T	chr2:25125584	ADCY3	intron	6	1.05
	rs10206196	T/C	chr2:25137322	ADCY3	intron	6	9.21
	rs7563204	A/G/T	chr2:25125074	ADCY3	intron	7	1.03
	rs1550110	T/C	chr2:25124562	ADCY3	intron	5	1.99
	rs6545806	G/A	chr2:25124347	ADCY3	intron	6	1.39
	rs3903070	C/G	chr2:25123462	ADCY3	intron	5	1.28
	rs4077678	C/G	chr2:25122839	ADCY3	intron	7	1.33
	rs6718511	A/C/G	chr2:25122323	ADCY3	intron	5	2.3
	rs6718510	A/C	chr2:25122322	ADCY3	intron	5	2.32
	rs6756609	C/A	chr2:25121124	ADCY3	intron	4	5.7
	rs6713978	T/C	chr2:25120850	ADCY3	intron	7	1.41
	rs6723803	G/C	chr2:25120712	ADCY3	intron	5	2.11
	rs6752483	C/T	chr2:25120085	ADCY3	intron	1f	4.31
	rs6545800	C/T	chr2:25118884	ADCY3	intron	6	1.21
	rs6705446	T/C	chr2:25118607	ADCY3	intron	6	1.99
	rs28836469	A/G	chr2:25117214	ADCY3	intron	5	2.27
	rs6749170	A/G	chr2:25110961	ADCY3	intron	5	2.6
	rs6545790	A/G	chr2:25109301	ADCY3	intron	5	25.56
	rs1865689	A/G	chr2:25108196	ADCY3	intron	7	5.14
	rs2033653	A/G	chr2:25103445	ADCY3	intron	6	3.04
	rs2033654	G/T	chr2:25103107	ADCY3	intron	1f	8.25
	rs2033655	C/T	chr2:25101091	ADCY3	intron	1f	2.46
	rs2033656	C/G	chr2:25100901	ADCY3	intron	5	3.67
	rs2384059	C/T	chr2:25100337	ADCY3	intron	5	3.35
	rs2384058	A/G	chr2:25100327	ADCY3	intron	1f	3.05
	rs6545776	A/C	chr2:25099356	ADCY3	intron	6	1.05
	rs6722022	A/C/G	chr2:25098858	ADCY3	intron	6	8.11
	rs13410999	T/C	chr2:25097938	ADCY3	intron	5	6.05
	rs13407913	A/G	chr2:25097643	ADCY3	intron	1d	8.13
	rs7580081	G/C	chr2:25097071	ADCY3	intron	4	23.91
	rs7567997	T/C	chr2:25096951	ADCY3	intron	1b	18.27
	rs11892869	A/T	chr2:25096691	ADCY3	intron	4	22.66
	rs916485	A/G	chr2:25082272	ADCY3	intron	5	1.34
	rs13387729	A/G	chr2:25076125	ADCY3	intron	1f	1.28
	rs7597332	A/G	chr2:25075674	ADCY3	intron	5	3.55
	rs7586879	C/T	chr2:25116976	ADCY3	intron	1b	2.42
	rs7603153	T/C	chr2:25116965	ADCY3	intron	2b	2.43
	rs6545795	C/T	chr2:25116782	ADCY3	intron	3a	1.39
	rs6736711	C/T	chr2:25116455	ADCY3	intron	3a	1.85
	rs10175064	T/C	chr2:25117536	ADCY3	intron	7	1.55
	rs10207698	C/T	chr2:25117671	ADCY3	intron	5	8.29
	rs7608185	G/C	chr2:25115431	ADCY3	intron	7	1.42
	rs10164466	T/C	chr2:25114068	ADCY3	intron	6	1.48
	rs11683212	T/C	chr2:25120195	ADCY3	intron	7	1.32
	rs1865687	C/G/T	chr2:25112884	ADCY3	intron	7	1.21
	rs11688665	A/G/T	chr2:25121167	ADCY3	intron	4	5.67
	rs12713419	G/A	chr2:25121852	ADCY3	intron	1f	5.62
	rs13012304	C/T	chr2:25122245	ADCY3	intron	5	3.69
	rs4077677	G/C	chr2:25122797	ADCY3	intron	7	1.34
	rs4077679	T/C	chr2:25122851	ADCY3	intron	7	1.22
	rs4077680	A/G	chr2:25122941	ADCY3	intron	6	1.25
	rs1077641	C/T	chr2:25123664	ADCY3	intron	7	4.12
	rs9631062	C/T	chr2:25110083	ADCY3	intron	2b	24.83
	rs9631061	C/T	chr2:25109803	ADCY3	intron	4	22.48
	rs6545807	C/T	chr2:25124357	ADCY3	intron	6	1.44
	rs6545808	C/A	chr2:25124387	ADCY3	intron	6	1.03
	rs10195271	C/A	chr2:25108649	ADCY3	intron	1f	12.17
	rs1865688	C/G/T	chr2:25108244	ADCY3	intron	7	9.91
	rs11675013	G/A	chr2:25107207	ADCY3	intron	5	3.03
	rs12986610	C/T	chr2:25106264	ADCY3	intron	1f	2.23
	rs13387053	G/A	chr2:25103024	ADCY3	intron	5	7.57
	rs13412941	C/T	chr2:25102708	ADCY3	intron	5	6.33
	rs2384056	G/A	chr2:25092648	ADCY3	intron	7	1.37
	rs11685125	A/G	chr2:25092103	ADCY3	intron	7	1.57
	rs10184813	T/C	chr2:25090235	ADCY3	intron	7	1.62
	rs7597157	C/T	chr2:25089165	ADCY3	intron	6	2.95
	rs13428789	C/T	chr2:25087642	ADCY3	intron	5	1.04
	rs1968482	A/G	chr2:25086857	ADCY3	intron	3a	6.25
2p24.1	rs111612372	C/T	chr2:20433217	SDC1/PUM2	intergenic	6	3.6
2p25.3	rs12463617	A/C	chr2:629243	LOC105373352/TMEM18	downstream	2b	3.52
	rs6743060	C/A	chr2:629509	LOC105373352/TMEM18	downstream	7	1.03
	rs6748821	A/G	chr2:629600	LOC105373352/TMEM18	downstream	6	1.04
	rs6739303	C/T	chr2:628748	LOC105373352/TMEM18	downstream	3a	13.92
	rs6749087	A/T	chr2:629817	LOC105373352/TMEM18	downstream	7	1.19
	rs6752706	T/C	chr2:629830	LOC105373352/TMEM18	downstream	6	1.31
	rs12995480	T/C	chr2:629880	LOC105373352/TMEM18	downstream	7	1.29
	rs6732471	A/G	chr2:629913	LOC105373352/TMEM18	downstream	7	1.14
	rs12995666	T/C	chr2:629958	LOC105373352/TMEM18	downstream	6	1.57
	rs6744653	A/G	chr2:628523	LOC105373352/TMEM18	downstream	4	2.36
	rs6744646	A/G	chr2:628503	LOC105373352/TMEM18	downstream	4	2.07
	rs13007080	A/C	chr2:630023	LOC105373352/TMEM18	downstream	5	1.03
	rs13007086	A/T	chr2:630033	LOC105373352/TMEM18	downstream	5	1.2
	rs66906321	T/C	chr2:630069	LOC105373352/TMEM18	downstream	5	1.3
	rs73139123	C/T	chr2:630074	LOC105373352/TMEM18	downstream	5	1.13
	rs6731225	A/T	chr2:630223	LOC105373352/TMEM18	downstream	7	1.19
	rs6725549	C/A	chr2:630322	LOC105373352/TMEM18	downstream	7	1.16
	rs6731348	A/C	chr2:630338	LOC105373352/TMEM18	downstream	6	1.38
	rs6725686	C/A	chr2:630435	LOC105373352/TMEM18	downstream	7	1.85
	rs6735024	T/C	chr2:630508	LOC105373352/TMEM18	downstream	7	1.03
	rs6735049	T/C	chr2:630568	LOC105373352/TMEM18	downstream	7	1.1
	rs6731688	A/C/T	chr2:630661	LOC105373352/TMEM18	downstream	6	1.15
	rs13028737	G/A	chr2:630781	LOC105373352/TMEM18	downstream	6	1.04
	rs77935490	A/T	chr2:630901	LOC105373352/TMEM18	downstream	5	1.12
	rs5017304	A/G	chr2:630902	LOC105373352/TMEM18	downstream	5	1.28
	rs5017303	T/G	chr2:630994	LOC105373352/TMEM18	downstream	5	1.15
	rs5017301	G/A	chr2:631095	LOC105373352/TMEM18	downstream	6	1.04
	rs7579427	C/A	chr2:631182	LOC105373352/TMEM18	downstream	6	3.03
	rs7588007	T/C	chr2:631254	LOC105373352/TMEM18	downstream	6	1.31
	rs7569102	G/T	chr2:631334	LOC105373352/TMEM18	downstream	7	1.03
	rs7585056	A/G	chr2:631527	LOC105373352/TMEM18	downstream	6	1.08
	rs7579971	C/T	chr2:631602	LOC105373352/TMEM18	downstream	6	1.09
	rs10865548	A/G	chr2:631605	LOC105373352/TMEM18	downstream	6	1.34
	rs11127485	C/T	chr2:632027	LOC105373352/TMEM18	downstream	6	1.36
	rs12623218	A/T	chr2:632145	LOC105373352/TMEM18	downstream	7	1.31
	rs13028252	T/C	chr2:632528	LOC105373352/TMEM18	downstream	6	1.22
	rs13022164	A/G	chr2:632535	LOC105373352/TMEM18	downstream	6	1.03
	rs13012571	C/T	chr2:632549	LOC105373352/TMEM18	downstream	7	1.28
	rs74832795	G/A	chr2:632591	LOC105373352/TMEM18	downstream	6	1.07
	rs13022337	A/G	chr2:632608	LOC105373352/TMEM18	downstream	6	1.07
	rs13013021	C/T	chr2:632722	LOC105373352/TMEM18	downstream	7	1.03
	rs35802221	A/G	chr2:632903	LOC105373352/TMEM18	downstream	6	1.03
	rs74676797	A/G/T	chr2:633062	LOC105373352/TMEM18	downstream	6	1.03
	rs12476198	T/C	chr2:625346	LOC105373352/TMEM18	downstream	5	1.71
	rs7576635	C/T	chr2:625056	LOC105373352/TMEM18	downstream	5	4.26
	rs7576624	C/T	chr2:625028	LOC105373352/TMEM18	downstream	5	1.38
	rs62105307	A/G	chr2:633660	LOC105373352/TMEM18	downstream	5	1.93
	rs2903492	C/T	chr2:624677	LOC105373352/TMEM18	downstream	5	1.33
	rs2867122	G/T	chr2:624580	LOC105373352/TMEM18	downstream	5	1.64
	rs2867123	C/G	chr2:624523	LOC105373352/TMEM18	downstream	5	1.5
	rs6711254	G/A	chr2:624209	LOC105373352/TMEM18	downstream	5	2.07
	rs6731872	T/G	chr2:624204	LOC105373352/TMEM18	downstream	5	1.89
	rs6711039	G/A	chr2:624083	LOC105373352/TMEM18	downstream	5	1.09
	rs6711012	C/G	chr2:624033	LOC105373352/TMEM18	downstream	5	1.13
	rs6728726	C/T	chr2:623975	LOC105373352/TMEM18	downstream	5	1.84
	rs6719518	C/T	chr2:623934	LOC105373352/TMEM18	downstream	5	1.14
	rs11127484	C/T	chr2:623797	LOC105373352/TMEM18	downstream	5	2.05
	rs11687052	A/G	chr2:623739	LOC105373352/TMEM18	downstream	5	1.04
	rs11127483	G/A	chr2:623690	LOC105373352/TMEM18	downstream	5	1.26
	rs6548238	T/C	chr2:634904	LOC105373352/TMEM18	downstream	4	13
	rs6734363	A/G	chr2:635199	LOC105373352/TMEM18	downstream	2c	7.28
	rs939581	G/A	chr2:623223	LOC105373352/TMEM18	downstream	5	1.2
	rs4854340	G/A	chr2:623215	LOC105373352/TMEM18	downstream	5	2.75
	rs4854339	T/C	chr2:623211	LOC105373352/TMEM18	downstream	5	2.15
	rs2867124	C/T	chr2:622856	LOC105373352/TMEM18	downstream	5	1.37
	rs2867125	A/G	chr2:622826	LOC105373352/TMEM18	downstream	5	1.03
	rs6755502	C/T	chr2:635720	LOC105373352/TMEM18	downstream	3a	2.97
	rs6746275	C/A	chr2:635856	LOC105373352/TMEM18	downstream	4	2.62
	rs6751994	A/G	chr2:635865	LOC105373352/TMEM18	downstream	3a	2.93
	rs939583	A/G	chr2:622530	LOC105373352/TMEM18	downstream	2b	4.79
	rs6749375	C/T	chr2:636016	LOC105373352/TMEM18	downstream	4	3.53
	rs6760543	G/C	chr2:622387	LOC105373352/TMEM18	downstream	2b	2.75
	rs1320330	A/C	chr2:622224	LOC105373352/TMEM18	downstream	5	1.07
	rs1320332	A/G	chr2:621953	LOC105373352/TMEM18	downstream	5	6.55
	rs6717005	A/C	chr2:621909	LOC105373352/TMEM18	downstream	5	3.98
	rs35142762	T/C	chr2:636789	LOC105373352/TMEM18	downstream	3a	49.54
	rs939584	A/G	chr2:621557	LOC105373352/TMEM18	downstream	5	1.33
	rs6548237	A/G	chr2:621460	ADCY3	intron	5	1.06
	rs7570232	T/C	chr2:621184	LOC105373352/TMEM18	downstream	5	1.11
	rs13396119	T/C	chr2:637507	LOC105373352/TMEM18	downstream	2b	4.79
	rs13388043	C/T	chr2:637596	LOC105373352/TMEM18	downstream	4	3.44
	rs13393304	A/G	chr2:637829	LOC105373352/TMEM18	downstream	2b	3.3
	rs4854344	G/T	chr2:638143	LOC105373352/TMEM18	downstream	5	1.16
	rs4854345	A/G	chr2:638189	LOC105373352/TMEM18	downstream	5	1.53
	rs7606023	C/G	chr2:638565	LOC105373352/TMEM18	downstream	7	1.09
	rs4854346	A/C	chr2:638917	LOC105373352/TMEM18	downstream	7	1.1
	rs7564708	T/C	chr2:639054	LOC105373352/TMEM18	downstream	6	1.44
	rs7564711	T/G	chr2:639060	LOC105373352/TMEM18	downstream	6	1.1
	rs11127487	C/T	chr2:639899	LOC105373352/TMEM18	downstream	7	1.04
	rs10166979	A/G	chr2:640700	LOC105373352/TMEM18	downstream	5	1.24
	rs10169736	A/T	chr2:641081	LOC105373352/TMEM18	downstream	6	1.99
	rs4854347	A/C	chr2:641158	LOC105373352/TMEM18	downstream	7	1.23
	rs10865550	T/G	chr2:641717	LOC105373352/TMEM18	downstream	4	2.74
	rs7601028	C/G	chr2:642498	LOC105373352/TMEM18	downstream	7	1.1
	rs7591067	G/A	chr2:642845	LOC105373352/TMEM18	downstream	5	1.34
	rs7559547	C/T	chr2:615626	LOC105373352/TMEM18	downstream	6	1.14
	rs7604609	C/G	chr2:643302	LOC105373352/TMEM18	downstream	5	1.14
	rs7560127	T/C	chr2:643314	LOC105373352/TMEM18	downstream	5	1.31
	rs7567570	T/C	chr2:615139	LOC105373352/TMEM18	downstream	7	1.03
	rs7604752	C/A	chr2:643427	LOC105373352/TMEM18	downstream	5	1.77
	rs7560246	T/C	chr2:643468	LOC105373352/TMEM18	downstream	5	2.28
	rs2860323	C/T	chr2:614209	LOC105373352/TMEM18	downstream	7	1.04
	rs2947411	C/T	chr2:614167	LOC105373352/TMEM18	downstream	7	1.17
	rs7561317	A/G	chr2:644952	LOC105373352/TMEM18	downstream	6	1.2
	rs7567368	T/C	chr2:645081	LOC105373352/TMEM18	downstream	7	3.32
	rs7558910	C/G	chr2:645121	LOC105373352/TMEM18	downstream	7	3.27
	rs7559018	C/T	chr2:645202	LOC105373352/TMEM18	downstream	7	1.36
	rs7567710	T/G	chr2:645371	LOC105373352/TMEM18	downstream	7	3.01
	rs11127489	C/T	chr2:646080	LOC105373352/TMEM18	downstream	6	2.25
	rs11127491	T/C	chr2:646144	LOC105373352/TMEM18	downstream	7	1.62
	rs10172769	G/A	chr2:646344	LOC105373352/TMEM18	downstream	7	1.03
	rs10189761	A/T	chr2:646363	LOC105373352/TMEM18	downstream	7	1.62
	rs10190052	T/C	chr2:646673	LOC105373352/TMEM18	downstream	5	1.04
	rs10173167	G/A	chr2:646766	LOC105373352/TMEM18	downstream	7	1.08
	rs7571957	C/G/T	chr2:646802	LOC105373352/TMEM18	downstream	7	1.15
	rs7571967	T/G	chr2:646838	LOC105373352/TMEM18	downstream	7	1.16
	rs10190313	A/G	chr2:647576	LOC105373352/TMEM18	downstream	3a	1.71
	rs10193244	T/C	chr2:647579	LOC105373352/TMEM18	downstream	4	1.39
	rs4854348	A/G	chr2:647759	LOC105373352/TMEM18	downstream	7	1.08
	rs4854349	T/C	chr2:647860	LOC105373352/TMEM18	downstream	5	4.1
	rs2867131	A/G	chr2:610602	LOC105373352/TMEM18	downstream	2b	2.67
	rs7570198	C/T	chr2:648197	LOC105373352/TMEM18	downstream	5	2.12
	rs4423631	T/C	chr2:648757	LOC105373352/TMEM18	downstream	5	1.04
	rs4452188	A/G	chr2:648809	LOC105373352/TMEM18	downstream	5	2.99
	rs1320338	A/C	chr2:649346	LOC105373352/TMEM18	downstream	2b	3.57
	rs1320336	C/T	chr2:650011	LOC105373352/TMEM18	downstream	5	2.18
	rs2867108	C/T	chr2:650142	LOC105373352/TMEM18	downstream	5	2.33
	rs13386517	G/C	chr2:650478	LOC105373352/TMEM18	downstream	5	3.28
	rs13401686	A/G	chr2:650518	LOC105373352/TMEM18	downstream	5	3.28
	rs4613321	A/G	chr2:650646	LOC105373352/TMEM18	downstream	5	3.89
	rs13386964	G/A	chr2:650827	LOC105373352/TMEM18	downstream	5	2.25
	rs13405307	T/C	chr2:650972	LOC105373352/TMEM18	downstream	5	1.96
	rs13387090	G/T	chr2:650973	LOC105373352/TMEM18	downstream	5	2.32
	rs13387091	G/A	chr2:650979	LOC105373352/TMEM18	downstream	5	2.35
	rs2867109	G/T	chr2:651029	LOC105373352/TMEM18	downstream	5	2.62
	rs2867110	C/G	chr2:651104	LOC105373352/TMEM18	downstream	6	1.95
	rs2867111	A/C/G	chr2:651285	LOC105373352/TMEM18	downstream	7	1.84
	rs2867112	T/G	chr2:651348	LOC105373352/TMEM18	downstream	6	2.18
	rs12714414	C/T	chr2:651406	LOC105373352/TMEM18	downstream	7	1.95
	rs12714415	T/C	chr2:651429	LOC105373352/TMEM18	downstream	7	2.32
	rs6719883	T/G	chr2:651481	LOC105373352/TMEM18	downstream	7	1.95
	rs6756518	G/A	chr2:651482	LOC105373352/TMEM18	downstream	7	1.97
	rs6719980	T/C	chr2:651506	LOC105373352/TMEM18	downstream	7	1.95
	rs7608050	A/G/T	chr2:652246	LOC105373352/TMEM18	downstream	5	2.82
	rs6760274	G/A	chr2:652271	LOC105373352/TMEM18	downstream	5	4.29
	rs7574359	T/C	chr2:652541	LOC105373352/TMEM18	downstream	6	1.5
	rs7570993	A/G	chr2:652564	LOC105373352/TMEM18	downstream	7	1.69
	rs10192350	T/C	chr2:652606	LOC105373352/TMEM18	downstream	7	1.72
	rs13415094	T/C	chr2:653092	LOC105373352/TMEM18	downstream	5	4.39
	rs13396935	G/A	chr2:653194	LOC105373352/TMEM18	downstream	7	5.4
	rs13412194	A/C	chr2:653244	LOC105373352/TMEM18	downstream	7	3.49
	rs13412197	A/G	chr2:653249	LOC105373352/TMEM18	downstream	7	3.5
	rs13397165	G/A	chr2:653353	LOC105373352/TMEM18	downstream	7	3.71
	rs35913461	C/T	chr2:653574	LOC105373352/TMEM18	downstream	5	2.06
	rs10188334	C/T	chr2:653873	LOC105373352/TMEM18	downstream	5	14.17
	rs2867105	A/C	chr2:601904	LOC105373352/TMEM18	downstream		1.39
	rs4430979	G/T	chr2:47207	FAM110C/SH3YL1	intergenic	4	60.72
	rs62105306	C/T	chr2:633659	LOC105373352/TMEM18	downstream	5	2.62
	rs13035713	C/T	chr2:633658	LOC105373352/TMEM18	downstream	5	2.55
	rs6752470	A/T	chr2:629693	LOC105373352/TMEM18	downstream	7	1.38
	rs6732341	C/G	chr2:629816	LOC105373352/TMEM18	downstream	7	1.07
	rs12997450	C/T	chr2:630112	LOC105373352/TMEM18	downstream	5	3.98
	rs63271862	A/G	chr2:630553	LOC105373352/TMEM18	downstream	6	1.65
	rs5017302	A/G	chr2:631068	LOC105373352/TMEM18	downstream	6	1.28
	rs5017300	C/G	chr2:631098	LOC105373352/TMEM18	downstream	6	1.1
	rs7569210	A/G	chr2:631461	LOC105373352/TMEM18	downstream	6	1.34
	rs10865549	A/G	chr2:631758	LOC105373352/TMEM18	downstream	7	2.12
	rs11127486	C/T	chr2:632100	LOC105373352/TMEM18	downstream	7	1.32
	rs13021737	A/G	chr2:632347	LOC105373352/TMEM18	downstream	6	1.31
	rs13027828	G/T	chr2:632378	LOC105373352/TMEM18	downstream	6	1.04
	rs34119520	C/T	chr2:632759	LOC105373352/TMEM18	downstream	6	1.65
	rs12993295	G/T	chr2:632807	LOC105373352/TMEM18	downstream	7	1.28
	rs939582	C/T	chr2:622722	LOC105373352/TMEM18	downstream	5	1.45
	rs6751993	A/G	chr2:635863	LOC105373352/TMEM18	downstream	3a	2.82
	rs1320331	C/G	chr2:622160	LOC105373352/TMEM18	downstream	5	1.89
	rs35796073	A/C/T	chr2:636818	LOC105373352/TMEM18	downstream	4	80.32
	rs6548240	A/C	chr2:636928	LOC105373352/TMEM18	downstream	4	89.29
	rs13387939	A/C	chr2:637497	LOC105373352/TMEM18	downstream	4	4.94
	rs4854343	A/G	chr2:638106	LOC105373352/TMEM18	downstream	4	2
	rs7563362	A/G	chr2:620296	LOC105373352/TMEM18	downstream	5	4.22
	rs7561556	C/T	chr2:638559	LOC105373352/TMEM18	downstream	6	1.04
	rs62105327	A/T	chr2:639059	LOC105373352/TMEM18	downstream	6	1.08
	rs10865551	A/T	chr2:641862	LOC105373352/TMEM18	downstream	7	1.26
	rs12714413	C/T	chr2:642252	LOC105373352/TMEM18	downstream	5	1.1
	rs13391851	A/G	chr2:642466	LOC105373352/TMEM18	downstream	7	1.12
	rs7594220	A/G	chr2:643319	LOC105373352/TMEM18	downstream	5	1.89
	rs7559447	C/T	chr2:645645	LOC105373352/TMEM18	downstream	6	1.09
	rs11127488	C/T	chr2:646060	LOC105373352/TMEM18	downstream	6	1.33
	rs11127490	C/T	chr2:646109	LOC105373352/TMEM18	downstream	7	2.05
	rs7571970	C/T	chr2:646848	LOC105373352/TMEM18	downstream	7	1.03
	rs2903489	C/T	chr2:649637	LOC105373352/TMEM18	downstream	5	18.96
	rs1320337	A/T	chr2:649866	LOC105373352/TMEM18	downstream	5	1.31
	rs13386627	C/G/T	chr2:650559	LOC105373352/TMEM18	downstream	5	5.28
	rs2903490	A/G	chr2:651289	LOC105373352/TMEM18	downstream	7	2.18
	rs2867113	A/G	chr2:651364	LOC105373352/TMEM18	downstream	6	1.62
	rs2867114	C/T	chr2:651379	LOC105373352/TMEM18	downstream	6	1.65
	rs2867115	C/T	chr2:651381	LOC105373352/TMEM18	downstream	7	2
	rs4429506	A/C	chr2:652575	LOC105373352/TMEM18	downstream	6	1.64
	rs35628463	A/G	chr2:653580	LOC105373352/TMEM18	downstream	5	1.99
2q21.2	rs2890652	T/C	chr2:142959930	LRP1B/KYNU	upstream	7	1.03
2q22.1-q22.2	rs12617004	C/G	chr2:142615135	LRP1B	intron	6	2.47
	rs13031421	A/G	chr2:142610270	LRP1B	intron	6	1.12
	rs13018903	A/G	chr2:142608962	LRP1B	intron	7	1.25
	rs13019219	C/T	chr2:142622738	LRP1B	intron	2a	2.4
	rs13004344	A/G	chr2:142606735	LRP1B	intron	7	1.06
	rs13031743	C/T	chr2:142624020	LRP1B	intron	5	1.11
	rs13024611	C/T	chr2:142632107	LRP1B	intron	5	1.23
	rs13016459	C/T	chr2:142634546	LRP1B	intron	6	1.18
	rs554965	G/T	chr2:142584471	LRP1B	intron	7	1.45
2q24.3	rs1460676	T/C	chr2:164567688	FIGN	intron	6	6.83
	rs16848820	C/G	chr2:164566841	FIGN	intron	6	8.52
	rs28473311	C/G	chr2:164573846	FIGN	intron	3a	14.51
	rs6710146	A/G	chr2:164577700	FIGN	intron	6	2.22
	rs10192119	T/G	chr2:164581240	FIGN	intron	6	1.34
	rs1531360	A/G	chr2:164581990	FIGN	intron	7	1.38
	rs9287838	G/C	chr2:164585003	FIGN	intron	5	3.29
	rs7563112	T/C	chr2:164586664	FIGN	intron	5	8.2
	rs58232177	T/C	chr2:164588966	FIGN	intron	7	28.61
	rs72870510	A/T	chr2:164543169	FIGN	intron	6	2.07
	rs62169900	T/C	chr2:164542988	FIGN	intron	7	1.47
	rs72867795	A/T	chr2:164533857	FIGN	intron	5	2.03
	rs10497239	A/C/T	chr2:164531304	FIGN	intron	6	1.15
	rs62169899	G/A	chr2:164531246	FIGN	intron	6	2.07
	rs56328583	C/T	chr2:164523800	FIGN	intron	2b	19.9
	rs2390669	A/C	chr2:169091941	STK39	intron	7	3.71
2q31.3	rs1528435	A/G	chr2:181550961	CWC22/UBE2E3	upstream	5	1.08
	rs1528436	C/T	chr2:181550895	CWC22/UBE2E3	upstream	7	1.84
	rs10200524	G/A	chr2:181549519	CWC22/UBE2E3	upstream	6	1.7
	rs3856404	A/G	chr2:181541736	CWC22/UBE2E3	upstream	4	5.81
	rs11677686	T/C	chr2:181561741	CWC22/UBE2E3	upstream	6	1.34
	rs13028571	A/G	chr2:181539473	CWC22/UBE2E3	upstream	7	1.35
	rs12467798	C/A	chr2:181567191	CWC22/UBE2E3	intergenic	4	1.37
	rs1609303	T/A	chr2:181567555	CWC22/UBE2E3	intergenic	5	1.03
	rs67383253	T/C	chr2:181570393	CWC22/UBE2E3	upstream	5	6.98
	rs12479357	A/G	chr2:181570506	CWC22/UBE2E3	intergenic	5	6.26
	rs1406256	G/A	chr2:181528662	NYAP2/IRS1	downstream	3a	2.37
	rs2887185	C/A	chr2:181528596	CWC22/UBE2E3	upstream	5	2.16
	rs62178054	T/C	chr2:181574286	CWC22/UBE2E3	intergenic	7	1.83
	rs7561676	A/G	chr2:181575271	CWC22/UBE2E3	upstream	7	1.69
	rs7588437	G/A	chr2:181575280	CWC22/UBE2E3	upstream	6	1.46
	rs2004125	T/C	chr2:181526594	CWC22/UBE2E3	upstream	7	1.52
	rs1528446	A/C	chr2:181522954	CWC22/UBE2E3	upstream	6	1.65
	rs6727573	T/C	chr2:181522782	CWC22/UBE2E3	upstream	6	1.33
	rs11690655	C/T	chr2:181519433	CWC22/UBE2E3	upstream	7	1.86
	rs4319898	A/G	chr2:181518727	CWC22/UBE2E3	upstream	7	2.33
	rs1997288	C/T	chr2:181518363	CWC22/UBE2E3	upstream	5	1.48
	rs6433857	C/T	chr2:181517995	CWC22/SCHLAP1	upstream	5	2.27
	rs1528451	C/T	chr2:181518007	CWC22/SCHLAP1	upstream	5	2.59
2q33-q34	rs13387838	G/A	chr2:207281446	ZDBF2/ADAM23	intergenic	5	1.57
	rs4419219	G/A	chr2:207296779	ZDBF2/ADAM23	intergenic	5	1.25
	rs114670539	C/T	chr2:207064334	GPR1	intron	6	5.23
	rs115067791	G/A	chr2:207033305	EEF1B2/GPR1	downstream	6	3.24
	rs116765785	C/T	chr2:206814900	NRP2/INO80D	downstream	7	1.22
	rs7569376	C/T	chr2:205385321	PARD3B	upstream	7	1.51
	rs7569476	C/T	chr2:205385385	ICOS/PARD3B	intergenic	7	2.55
	rs6735824	A/G	chr2:205386241	ICOS/PARD3B	intergenic	7	1.59
	rs11904684	G/T	chr2:205387219	ICOS/PARD3B	intergenic	5	1.65
	rs972540	C/T	chr2:207244782	ZDBF2/ADAM23	intergenic	5	2.77
	rs7423990	G/T	chr2:207248233	ZDBF2/ADAM23	intergenic	6	1.44
	rs1448901	C/T	chr2:207253639	ZDBF2/ADAM23	intergenic	5	4.15
	rs13398243	C/G/T	chr2:207254230	ZDBF2/ADAM23	intergenic	5	10.52
	rs10497882	C/T	chr2:207233114	ZDBF2/ADAM23	intergenic	7	2.09
	rs41388648	C/G	chr2:207231359	ZDBF2/ADAM23	intergenic	7	1.48
	rs10196764	A/G	chr2:207229527	ZDBF2/ADAM23	intergenic	5	1.49
	rs6751830	G/T	chr2:207260969	ZDBF2/ADAM23	intergenic	5	3.49
	rs1026119	A/T	chr2:207226873	ZDBF2/ADAM23	intergenic	6	2
	rs10186616	C/T	chr2:207217455	ZDBF2/ADAM23	intergenic	6	1.21
	rs11690588	A/C	chr2:208239158	KLF7/CREB1	upstream	6	1.39
	rs11685176	C/T	chr2:208238840	KLF7/CREB1	upstream	7	1.46
	rs10932191	C/T	chr2:208236249	KLF7/CREB1	upstream	6	1.6
	rs11689266	A/G	chr2:208231256	KLF7/CREB1	upstream	5	1.65
	rs11684690	A/C	chr2:208230090	KLF7/CREB1	upstream	7	1.76
	rs11695858	C/T	chr2:208229698	KLF7/CREB1	upstream	7	2.39
	rs11677973	G/T	chr2:208229096	KLF7/CREB1	upstream	7	2.25
	rs11680147	A/G	chr2:208257468	KLF7/CREB1	upstream	6	1.68
	rs11694560	A/C	chr2:208259385	KLF7/CREB1	upstream	4	20.24
	rs11692326	C/T	chr2:208263278	KLF7/CREB1	upstream	4	4.58
	rs17203403	A/G	chr2:208263989	KLF7/CREB1	upstream	7	3.92
	rs7599312	G/A	chr2:213413230	ERBB4/IKZF2	intergenic	4	93.72
	rs13427822	A/G	chr2:213414264	ERBB4/IKZF2	intergenic	5	7.4
	rs10184221	G/A	chr2:213409013	ERBB4/IKZF2	intergenic	6	1.37
	rs6735267	C/T	chr2:213403862	ERBB4	5'UTR	5	62.23
2q35	rs492400	C/T	chr2:219349751	USP37	intron	6	1.17
	rs75920652	A/C	chr2:219349369	USP37	intron	error	/
	rs573555	A/C	chr2:219348887	USP37	intron	6	1.21
	rs7598056	A/C	chr2:219352510	USP37	intron	6	1.24
	rs7571743	C/T	chr2:219352571	USP37	intron	6	1.53
	rs11678428	C/T	chr2:219352597	USP37	intron	6	1.13
	rs10932782	C/T	chr2:219353194	USP37	intron	6	1.21
	rs711186	G/A	chr2:219346101	USP37	intron	6	1.11
	rs17462853	T/G	chr2:219345636	USP37	intron	7	1.13
	rs12468043	C/A	chr2:219354196	USP37	intron	7	1.86
	rs832813	T/C	chr2:219354568	USP37	intron	6	1.03
	rs72965151	G/T	chr2:219344164	USP37	intron	7	2.23
	rs626432	C/A	chr2:219355657	USP37	intron	7	1.97
	rs556468	G/A	chr2:219355793	USP37	intron	6	1.14
	rs3845835	T/C	chr2:219342283	USP37	intron	6	3.41
	rs655441	C/T	chr2:219357544	USP37	intron	7	1.03
	rs72965147	A/G	chr2:219341826	USP37	intron	7	1.41
	rs496908	A/T	chr2:219357741	USP37	intron	6	1.36
	rs495855	A/G	chr2:219357857	USP37	intron	6	2.15
	rs832817	C/T	chr2:219358602	USP37	intron	7	1.38
	rs678814	A/G	chr2:219359286	USP37	intron	6	1.04
	rs6710383	T/G	chr2:219359684	USP37	intron	6	1.13
	rs549026	T/C	chr2:219339282	USP37	intron	6	6.04
	rs523396	A/T/G	chr2:219338788	USP37	intron	6	5.95
	rs833083	T/A	chr2:219336958	USP37	intron	1d	9.52
	rs545779	A/G	chr2:219336107	USP37	intron	5	10.23
	rs10200507	C/A	chr2:219335943	USP37	intron	5	11.29
	rs659185	C/T	chr2:219335934	USP37	intron	5	11.29
	rs639913	A/C	chr2:219365970	USP37	intron	7	1.31
	rs12617603	A/G	chr2:219369287	USP37	intron	6	3.31
	rs72965126	C/T	chr2:219330188	USP37	intron	7	5.82
	rs664514	A/G	chr2:219329818	USP37	intron	5	5.75
	rs590771	C/T	chr2:219369850	USP37	intron	7	2.34
	rs520095	C/T	chr2:219329484	USP37	intron	7	5.94
	rs579610	C/T	chr2:219327581	USP37	intron	7	6.06
	rs12987171	G/C/T	chr2:219327029	USP37	intron	7	8.76
	rs634590	C/A	chr2:219372767	USP37	intron	6	1.22
	rs563268	T/G	chr2:219372911	USP37	intron	6	1.28
	rs636723	A/G	chr2:219373196	USP37	intron	5	1.32
	rs485975	C/T	chr2:219374249	USP37	intron	7	1.03
	rs514356	C/T	chr2:219375017	USP37	intron	6	1.03
	rs684776	T/C	chr2:219324015	USP37	intron	7	6.52
	rs6717433	G/C	chr2:219375710	USP37	intron	7	1.1
	rs832810	A/G	chr2:219322429	USP37	intron	6	6.21
	rs3932856	C/A	chr2:219320206	USP37	intron	6	6.01
	rs561570	T/A	chr2:219379347	USP37	intron	6	1.05
	rs7601872	C/G	chr2:219319884	USP37	intron	6	6
	rs678218	C/A	chr2:219379708	USP37	intron	6	1.06
	rs4674310	T/C	chr2:219318077	USP37	3'UTR	6	6.97
	rs537520	T/C	chr2:219381851	USP37	intron	6	1.66
	rs3755042	T/C	chr2:219317247	USP37	3'UTR	1f	5.85
	rs586374	A/C	chr2:219383002	USP37	intron	5	1.93
	rs585859	T/C	chr2:219383120	USP37	intron	1f	2.11
	rs2178019	C/G/T	chr2:219316302	USP37	3'UTR	5	6.88
	rs667251	C/G	chr2:219384383	USP37	intron	7	1.1
	rs711191	T/A	chr2:219386083	USP37	intron	7	1.49
	rs41461846	A/G	chr2:219313353	VIL1	intron	3a	7.25
	rs832802	C/T	chr2:219386898	USP37	intron	7	1.51
	rs598701	G/C	chr2:219387004	USP37	intron	6	1.13
	rs72965103	T/C	chr2:219312468	VIL1	intron	6	5.96
	rs599973	C/G	chr2:219387272	USP37	intron	7	1.04
	rs4674308	A/C	chr2:219310482	VIL1	intron	1f	10.92
	rs645796	A/G	chr2:219389235	USP37	intron	7	1.23
	rs545460	A/G	chr2:219392158	USP37	intron	7	2.14
	rs2305833	G/C	chr2:219305403	VIL1	intron	4	6.49
	rs58650092	C/A	chr2:219304850	VIL1	intron	2b	6.73
	rs7603816	C/T	chr2:219396254	USP37	intron	7	2.42
	rs484085	C/T	chr2:219396683	USP37	intron	6	1.58
	rs733925	G/A	chr2:219302465	VIL1	intron	5	6.64
	rs559722	C/T	chr2:219398158	USP37	intron	7	1.04
	rs3856548	C/T	chr2:219398163	USP37	intron	7	1.23
	rs687747	G/A	chr2:219399626	USP37	intron	6	1.39
	rs578450	C/G/T	chr2:219401236	USP37	intron	6	1.36
	rs552882	C/T	chr2:219401725	USP37	intron	5	3.37
	rs526134	C/T	chr2:219402370	USP37	intron	7	1.53
	rs523305	A/G	chr2:219402690	USP37	intron	7	1.11
	rs17572485	G/A	chr2:219296544	VIL1	intron	1f	14.08
	rs7583449	A/C	chr2:219403021	USP37	intron	6	1.32
	rs3821031	C/T	chr2:219295248	VIL1	intron	1d	12.03
	rs6720403	A/C	chr2:219294257	VIL1	intron	1f	10.87
	rs4674305	C/T	chr2:219293325	VIL1	intron	1f	10.84
	rs646295	G/T	chr2:219408557	USP37	intron	6	1.04
	rs630858	G/T	chr2:219409688	USP37	intron	7	1.36
	rs514799	C/T	chr2:219411202	USP37	intron	7	1.04
	rs10189479	C/A	chr2:219287275	VIL1	intron	1f	42.35
	rs588182	G/T	chr2:219412334	USP37	intron	6	1.59
	rs10205073	C/A	chr2:219412783	USP37	intron	5	9.31
	rs58827325	A/C/T	chr2:219415165	USP37	intron	6	1.03
	rs497983	C/T	chr2:219415188	USP37	intron	7	1.34
	rs12619347	T/C	chr2:219419934	USP37	intron	6	2.18
	rs7607369	A/G	chr2:219279096	CTDSP1/VIL1	intergenic	1f	11.16
	rs4674314	T/C	chr2:219423519	USP37	intron	6	1.8
	rs642520	G/A	chr2:219423604	USP37	intron	6	1.56
	rs576901	C/G/T	chr2:219424363	USP37	intron	6	1.39
	rs62182125	G/A	chr2:219274141	CTDSP1/VIL1	intergenic	6	15.32
	rs539451	A/G	chr2:219426971	CNOT9	intron	6	2.58
	rs593888	A/G	chr2:219427596	USP37	intron	6	1.36
	rs483172	T/C	chr2:219428298	USP37	intron	1f	2.55
	rs490483	A/T	chr2:219429051	USP37	intron	5	3.5
	rs1516086	G/A	chr2:219431534	USP37	intron	1f	35.87
	rs581013	G/T	chr2:219432039	CNOT9	intron	5	110.47
	rs660432	C/T	chr2:219432126	CNOT9	intron	5	111.07
	rs471846	C/T	chr2:219432236	CNOT9	intron	3a	102.01
	rs496674	G/A	chr2:219432568	CNOT9	intron	1f	101.65
	rs500317	G/C	chr2:219432952	USP37	5'UTR	2b	202.78
	rs500422	C/A	chr2:219432994	USP37	5'UTR	1f	201.02
	rs524012	C/G/T	chr2:219433272	CNOT9/USP37	upstream	2a	205.14
	rs524902	A/C	chr2:219433356	USP37	5'UTR	2a	209.75
	rs526897	G/A	chr2:219433596	USP37	5'UTR	1b	200.92
	rs689116	C/A	chr2:219433887	CNOT9	intron	4	202.51
	rs532425	A/G	chr2:219434193	CNOT9	intron	4	171.09
	rs532475	C/T	chr2:219434207	CNOT9	intron	4	164.56
	rs508157	G/A	chr2:219435287	CNOT9	intron	7	102.98
	rs522377	T/C	chr2:219437475	CNOT9	intron	6	4.77
	rs523937	G/C	chr2:219437595	CNOT9	intron	6	5.71
	rs13427522	C/T	chr2:219438358	CNOT9	intron	6	1.86
	rs647990	A/G	chr2:219441427	CNOT9	intron	6	3.95
	rs3755041	A/T	chr2:219442498	CNOT9	intron	4	30.47
	rs562510	G/T	chr2:219443000	CNOT9	intron	1f	7.9
	rs3770216	A/G	chr2:219443716	CNOT9	intron	6	3.3
	rs589967	A/G	chr2:219445164	CNOT9	intron	7	2.01
	rs556497	C/T	chr2:219446476	CNOT9	intron	7	6.36
	rs596076	A/C	chr2:219451014	CNOT9	intron	6	1.42
	rs613539	A/C	chr2:219455966	CNOT9	intron	6	1.41
	rs600057	C/T	chr2:219456736	CNOT9	intron	7	1.08
	rs10190250	C/T	chr2:219457730	CNOT9	intron	7	1.09
	rs585185	T/C	chr2:219457740	CNOT9	intron	7	1.59
	rs538483	A/G	chr2:219458655	CNOT9	intron	7	2.58
	rs620596	C/T	chr2:219462418	CNOT9/PLCD4	intergenic	7	1.28
	rs2577761	C/T	chr2:219462499	CNOT9/PLCD4	intergenic	7	1.88
	rs529474	A/G	chr2:219463282	CNOT9/PLCD4	intergenic	5	1.77
	rs832798	G/A	chr2:219464809	CNOT9/PLCD4	intergenic	1f	1.09
	rs620887	C/A	chr2:219465593	CNOT9/PLCD4	intergenic	6	1.86
	rs77602748	C/T	chr2:218602136	CNOT9/PLCD4	intergenic	error	/
	rs488767	A/C	chr2:219466859	CNOT9/PLCD4	intergenic	6	1.04
	rs13431399	G/C	chr2:219469497	CNOT9/PLCD4	intergenic	7	1.46
	rs611203	G/A	chr2:219472324	PLCD4	5'UTR	4	93.35
	rs3731867	G/A	chr2:219472733	PLCD4	intron	1f	77.1
	rs832806	A/T	chr2:219473913	PLCD4	intron	6	7.79
	rs591573	C/T	chr2:219478192	PLCD4	intron	1f	1.25
	rs485765	G/C	chr2:219480803	PLCD4	intron	1b	4.27
	rs62191565	C/T	chr2:219482016	PLCD4	intron	7	3.21
	rs658378	T/A	chr2:219483880	PLCD4	intron	7	1.35
	rs1850169	A/T	chr2:219487298	PLCD4	intron	5	1.32
	rs832801	C/T	chr2:219488697	PLCD4	intron	5	2.36
	rs79180699	A/G	chr2:218624254	PLCD4	intron	error	/
	rs832799	C/G/T	chr2:219490110	PLCD4	intron	7	1.36
	rs612874	G/A	chr2:219492923	PLCD4	synonymous codon	5	1.53
	rs864990	C/T	chr2:219494036	PLCD4	intron	7	1.17
	rs588770	A/G	chr2:219494637	PLCD4	intron	7	1.93
	rs7574429	T/G	chr2:219498758	PLCD4	intron	6	1.35
	rs2384950	T/C	chr2:219499718	PLCD4	intron	7	1.64
	rs2278530	C/T	chr2:219501132	PLCD4	intron/missense	6	9.68
	rs1055816	G/A	chr2:219501327	PLCD4	3'UTR	7	7.5
	rs2278529	C/T	chr2:219502131	PLCD4/ZNF142	downstream	6	7.51
	rs6708683	G/A	chr2:219504502	ZNF142	intron	7	7.05
	rs3845836	C/T	chr2:219504954	ZNF142	intron	5	6.91
	rs3770213	A/T	chr2:219508371	ZNF142	missense	5	7.92
	rs3770214	T/C	chr2:219508987	ZNF142	missense	6	7.2
	rs2230115	A/G/T	chr2:219509617	ZNF142	missense	4	21.99
	rs4674319	C/T	chr2:219510319	ZNF142	intron	2b	14.08
	rs4674320	A/G	chr2:219510767	ZNF142	intron	6	9.9
	rs4674321	G/A	chr2:219511367	ZNF142	intron	6	8.03
	rs10187066	A/G	chr2:219514758	ZNF142	intron	1f	7.8
	rs4674323	T/C	chr2:219517087	ZNF142	intron	7	6.91
	rs13421421	A/G	chr2:219519285	ZNF142	intron	7	7.19
	rs3931102	C/T	chr2:219520404	ZNF142	intron	7	15.29
	rs4674324	T/G	chr2:219523432	BCS1L	intron	4	214.14
	rs3770218	C/T	chr2:219525334	BCS1L	5'UTR	4	85.28
	rs2303561	C/T	chr2:219527004	BCS1L	intron	6	10.99
	rs2243911	C/T	chr2:219529347	RNF25	intron	5	10.98
	rs2556384	C/T	chr2:219532902	RNF25	intron	6	11.71
	rs2556385	G/A	chr2:219532904	RNF25	intron	6	11.73
	rs2710246	A/G	chr2:219533893	RNF25	intron	6	11.44
	rs2556386	C/T	chr2:219534529	RNF25	intron	6	11.09
	rs2241527	G/A	chr2:219537223	RNF25	intron	1f	149.26
	rs1344645	G/T	chr2:219538018	RNF25	intron	6	11.59
	rs7604319	A/C	chr2:219538798	STK36	intron	5	12.7
	rs2556388	T/C	chr2:219541055	STK36	intron	7	11.1
	rs2710250	A/G	chr2:219543276	STK36	intron	7	12.09
	rs2710251	T/C	chr2:219543432	STK36	intron	6	11.92
	rs2303565	T/C	chr2:219545308	STK36	intron	7	10.95
	rs2912737	A/G	chr2:219545788	STK36	intron	7	11
	rs72963905	T/G	chr2:219547026	STK36	intron	3a	27.17
	rs2433738	T/A	chr2:219551035	STK36	intron	7	10.78
	rs2465100	A/T	chr2:219551043	STK36	intron	7	10.78
	rs1344642	G/A	chr2:219555261	STK36	missense	6	13.18
	rs1427445	C/A	chr2:219555572	STK36	intron	7	11.29
	rs2556391	T/C	chr2:219556345	STK36	intron	7	13.71
	rs2303566	G/A	chr2:219557737	STK36	intron	1f	10.97
	rs55996799	C/G	chr2:219558192	STK36	intron	5	11.84
	rs1863704	G/A	chr2:219562674	STK36	missense	6	11.32
	rs6436066	T/G	chr2:219578360	TTLL4	intron	5	21.02
	rs7586384	T/C	chr2:219582896	TTLL4	intron	5	15.07
	rs1541777	T/C	chr2:219587290	TTLL4	intron	3a	23.38
	rs4672897	A/G	chr2:219588133	TTLL4	intron	4	39.43
	rs6746040	G/T	chr2:219588889	TTLL4	intron	5	13.37
	rs35594672	T/A	chr2:219589279	TTLL4	intron	7	12.03
	rs6704575	T/C	chr2:219589593	TTLL4	intron	6	11.93
	rs12694439	A/G	chr2:219590870	TTLL4	intron	4	13.11
	rs6708192	A/G	chr2:219592226	TTLL4	intron	6	12.78
	rs4674328	T/C	chr2:219593202	TTLL4	intron	7	12.94
	rs4674329	A/G	chr2:219595506	TTLL4	intron	7	15.33
	rs4674330	T/C	chr2:219595709	TTLL4	intron	5	28.89
	rs6436069	T/C	chr2:219597184	TTLL4	intron	5	67.18
	rs6436070	A/G	chr2:219597959	TTLL4	intron	7	54.4
	rs6436071	A/T	chr2:219598040	TTLL4	intron	5	49.01
	rs6761437	G/A	chr2:219598091	TTLL4	intron	5	49.52
	rs6436072	C/T	chr2:219598094	TTLL4	intron	5	48.98
	rs11896209	G/A	chr2:219599267	TTLL4	intron	1f	31.62
	rs2059717	A/T	chr2:219600315	TTLL4	intron	1f	7.2
	rs7573999	A/G	chr2:219601391	TTLL4	intron	5	8.14
	rs3731876	G/A	chr2:219602818	TTLL4	synonymous codon	5	7.6
	rs7562426	G/A	chr2:219605117	TTLL4	intron	6	10.97
	rs1079177	G/A	chr2:219605928	TTLL4	intron	7	6.73
	rs755112	C/T	chr2:219606051	TTLL4	intron	6	6.66
	rs1554622	A/C	chr2:219606217	TTLL4	intron	6	6.98
	rs1078803	G/T	chr2:219606537	TTLL4	intron	7	6.9
	rs7595901	A/G	chr2:219606930	TTLL4	intron	5	7.04
	rs7599568	A/G	chr2:219607818	TTLL4	intron	4	12.04
	rs3755045	A/C	chr2:219609161	TTLL4	intron	7	9.27
	rs2037622	A/G	chr2:219609439	TTLL4	intron/5'UTR	3a	23.19
	rs2272191	C/T	chr2:219609775	TTLL4	intron	3a	15.05
	rs2272189	C/T	chr2:219610321	TTLL4	intron	4	30.56
	rs586194	A/G	chr2:219610432	TTLL4	synonymous codon	2b	28.92
	rs2272188	A/C/T	chr2:219612281	TTLL4	intron	6	10.08
	rs608047	G/T	chr2:219615909	TTLL4	intron	1f	7.06
	rs6733892	C/A	chr2:219616001	TTLL4	intron	5	6.82
	rs6436073	A/C	chr2:219618236	TTLL4	intron	7	7.14
	rs6757772	T/G	chr2:219618496	TTLL4	intron	6	11.32
	rs3770220	C/T	chr2:219619549	TTLL4	3'UTR	5	8.11
	rs3770219	T/C	chr2:219619765	TTLL4	3'UTR	4	7.86
	rs3821035	T/G	chr2:219620222	TTLL4	3'UTR	2b	12.73
	rs13412324	T/C	chr2:219620520	TTLL4	intron	4	32.81
	rs7599365	A/G/T	chr2:219620565	TTLL4	3'UTR	2a	55.73
	rs7582329	C/T	chr2:219620908	TTLL4	3'UTR	4	13.63
	rs12611632	C/T	chr2:219621257	TTLL4	3'UTR	7	9.06
	rs12612395	G/C	chr2:219621641	TTLL4	3'UTR	4	8.49
	rs692049	G/A	chr2:219622777	TTLL4/CYP27A1	intergenic	5	7.15
	rs57676968	A/G	chr2:218758367	TTLL4/CYP27A1	intergenic	error	/
	rs7594046	G/A	chr2:219624169	TTLL4/CYP27A1	intergenic	6	6.79
	rs35358516	A/C	chr2:219625722	TTLL4/CYP27A1	intergenic	5	9.25
	rs1529382	C/T	chr2:219626488	CWC22/UBE2E3	upstream	6	6.97
	rs7605055	G/C	chr2:219627049	TTLL4/CYP27A1	intergenic	7	6.91
	rs13408305	G/A	chr2:219628182	TTLL4/CYP27A1	intergenic	7	6.79
	rs13408427	C/T	chr2:219628388	TTLL4/CYP27A1	intergenic	7	6.79
	rs35189512	T/C	chr2:219628758	TTLL4/CYP27A1	intergenic	7	6.79
	rs6723334	T/C	chr2:219629302	TTLL4/CYP27A1	intergenic	1f	7.05
	rs6436081	A/G	chr2:219637883	TTLL4/CYP27A1	intergenic	5	6.67
	rs56923478	A/G	chr2:219638538	TTLL4/CYP27A1	intergenic	7	9.6
	rs6436082	A/G	chr2:219639429	TTLL4/CYP27A1	intergenic	5	7
	rs6436083	C/T	chr2:219639718	TTLL4/CYP27A1	intergenic	7	8.23
	rs6436084	A/G/T	chr2:219639781	TTLL4/CYP27A1	intergenic	7	7.27
	rs6745700	T/C	chr2:219639861	TTLL4/CYP27A1	intergenic	6	6.76
	rs6436086	T/C	chr2:219640124	TTLL4/CYP27A1	intergenic	7	6.62
	rs7599945	G/T	chr2:219641527	TTLL4/CYP27A1	intergenic	5	9.26
	rs7603709	G/A	chr2:219642600	TTLL4/CYP27A1	intergenic	1f	7.06
	rs7580147	A/G	chr2:219643035	TTLL4/CYP27A1	intergenic	5	7.03
	rs933994	C/T	chr2:219650615	CYP27A1	intron	1f	9.02
	rs933995	G/A	chr2:219650717	CYP27A1	intron	7	9.05
2q36.3	rs2176040	A/G	chr2:227092801	NYAP2/IRS1	downstream	7	1.99
	rs1515104	T/A	chr2:227092404	NYAP2/IRS1	downstream	6	2.41
	rs2943640	A/C	chr2:227093584	NYAP2/IRS1	downstream	7	1.46
	rs2943641	T/C	chr2:227093744	NYAP2/IRS1	downstream	7	1.99
	rs2203452	A/G	chr2:227094757	NYAP2/IRS1	downstream	6	1.54
	rs2138161	T/C	chr2:227095158	NYAP2/IRS1	downstream	5	1.61
	rs2222018	C/A	chr2:227095219	NYAP2/IRS1	downstream	5	1.57
	rs1024137	A/G/T	chr2:227095875	NYAP2/IRS1	downstream	7	1.39
	rs2943645	C/T	chr2:227099179	NYAP2/IRS1	downstream	5	3
	rs2943646	A/G	chr2:227099533	NYAP2/IRS1	downstream	5	1.81
	rs2972147	A/G	chr2:227099853	NYAP2/IRS1	downstream	7	1.61
	rs2943647	T/C	chr2:227099974	NYAP2/IRS1	downstream	6	1.55
	rs2943648	A/G	chr2:227100489	NYAP2/IRS1	downstream	7	1.53
	rs2972146	A/C	chr2:227100697	NYAP2/IRS1	downstream	7	1.73
	rs2972145	A/G	chr2:227101308	NYAP2/IRS1	downstream	6	1.55
	rs2972144	C/T	chr2:227101410	NYAP2/IRS1	downstream	6	2.86
	rs1399627	C/T	chr2:227083410	CWC22/UBE2E3	upstream	6	1.47
	rs2138157	G/T	chr2:227103716	NYAP2/IRS1	downstream	7	1.46
	rs2972140	A/G	chr2:227104110	NYAP2/IRS1	downstream	6	1.42
	rs2943649	A/C/G	chr2:227105690	NYAP2/IRS1	downstream	7	2.29
	rs2943650	C/T	chr2:227105920	NYAP2/IRS1	downstream	7	1.81
	rs2972138	C/T	chr2:227106216	NYAP2/IRS1	downstream	7	1.46
	rs2972137	C/T	chr2:227106360	NYAP2/IRS1	downstream	6	1.52
	rs2972136	C/T	chr2:227107034	NYAP2/IRS1	downstream	6	1.45
	rs1913657	A/G	chr2:227107500	NYAP2/IRS1	downstream	6	1.97
	rs2972135	A/C	chr2:227108199	NYAP2/IRS1	downstream	6	1.49
	rs2943652	C/T	chr2:227108445	NYAP2/IRS1	downstream	7	1.59
	rs2943654	C/T	chr2:227112753	NYAP2/IRS1	downstream	3a	12.82
	rs2972143	A/G	chr2:227116364	NYAP2/IRS1	downstream	5	1.96
	rs2943656	A/G	chr2:227121917	NYAP2/IRS1	downstream	3a	5.91
	rs1515110	A/C/T	chr2:227122215	NYAP2/IRS1	downstream	6	1.71
	rs1515108	G/A	chr2:227123085	NYAP2/IRS1	downstream	6	2.32
	rs2943657	C/T	chr2:227123438	NYAP2/IRS1	downstream	7	1.84
	rs2943658	A/G	chr2:227123583	NYAP2/IRS1	downstream	5	2.41
	rs2943659	G/A	chr2:227125253	NYAP2/IRS1	downstream	5	3.23
	rs1399626	T/A	chr2:227125415	NYAP2/IRS1	downstream	5	1.87
	rs2943660	T/G	chr2:227128542	NYAP2/IRS1	downstream	7	1.96
	rs1515099	G/A	chr2:227128898	NYAP2/IRS1	downstream	6	1.73
	rs1515100	C/A	chr2:227128916	NYAP2/IRS1	downstream	7	1.78
	rs1399624	C/T	chr2:227133219	NYAP2/IRS1	downstream	7	1.52
	rs2673128	C/T	chr2:227136019	NYAP2/IRS1	downstream	5	1.43
	rs1567973	A/G	chr2:227136201	NYAP2/IRS1	downstream	7	1.49
	rs2713539	T/C	chr2:227137124	NYAP2/IRS1	downstream	7	3.75
	rs1399625	G/A	chr2:227138946	NYAP2/IRS1	downstream	5	2.56
	rs2673131	A/G	chr2:227141247	NYAP2/IRS1	downstream	6	1.55
	rs2713541	A/T	chr2:227141767	NYAP2/IRS1	downstream	7	1.65
	rs2673134	A/G	chr2:227145756	NYAP2/IRS1	downstream	7	2.23
	rs2673142	G/C/T	chr2:227156644	NYAP2/IRS1	downstream	5	1.42
	rs2713548	C/T	chr2:227156661	NYAP2/IRS1	downstream	5	1.79
	rs2713549	A/G/T	chr2:227157208	NYAP2/IRS1	downstream	6	1.82
	rs2673141	C/T	chr2:227159176	NYAP2/IRS1	downstream	7	1.45
	rs2673140	C/T	chr2:227159866	NYAP2/IRS1	downstream	5	2.35
	rs1606791	C/T	chr2:227162978	NYAP2/IRS1	downstream	7	1.73
	rs2713536	A/G	chr2:227163641	NYAP2/IRS1	downstream	7	3.25
	rs2713560	A/G	chr2:227164436	NYAP2/IRS1	downstream	7	1.66
	rs2713559	C/G	chr2:227164503	NYAP2/IRS1	downstream	6	1.41
	rs2673136	C/T	chr2:227164652	NYAP2/IRS1	downstream	5	3.19
	rs2713558	C/T	chr2:227164993	NYAP2/IRS1	downstream	7	1.46
	rs2713557	A/G	chr2:227171602	NYAP2/IRS1	downstream	6	1.69
	rs2713553	C/T	chr2:227174460	NYAP2/IRS1	downstream	6	2.75
	rs1515116	G/A	chr2:227176092	NYAP2/IRS1	downstream	5	2.09
	rs6436620	T/C	chr2:227178725	NYAP2/IRS1	downstream	7	1.81
	rs925735	C/G	chr2:227179629	NYAP2/IRS1	downstream	5	1.57
	rs4072096	G/T	chr2:227034498	LOC646736	intron	5	1.47
	rs6713510	A/G	chr2:227034498	NYAP2/IRS1	downstream	5	1.47
	rs4645008	C/T	chr2:227038817	NYAP2/IRS1	downstream	7	1.42
	rs2943644	C/T	chr2:227046341	NYAP2/IRS1	downstream	5	2.77
	rs2943633	A/C/T	chr2:227054880	NYAP2/IRS1	downstream	6	2.95
3p12.1-p12.2	rs12495178	C/T	chr3:85886076	CADM2	intron	5	1.82
	rs11926422	G/T	chr3:85880825	CADM2	intron	6	1.98
	rs10511067	C/T	chr3:85876798	CADM2	intron	7	1.71
	rs7629375	A/C	chr3:85895493	CADM2	intron	6	1.1
	rs1448613	C/T	chr3:85875264	CADM2	intron	6	1.5
	rs10511068	A/C	chr3:85872467	CADM2	intron	6	1.35
	rs7431895	C/T	chr3:85870500	CADM2	intron	4	97.61
	rs3911063	C/T	chr3:85906927	CADM2	intron	6	1.44
	rs9836755	A/T	chr3:85839370	CADM2	intron	6	1.42
	rs6549055	A/G	chr3:85835906	CADM2	intron	6	1.05
	rs13078807	A/G	chr3:85884149	CADM2	intron	7	1.38
	rs11915638	A/G	chr3:85881724	CADM2	intron	6	1.44
	rs9826482	G/A	chr3:85876574	CADM2	intron	7	1.66
	rs1448612	A/G	chr3:85875861	CADM2	intron	6	3.08
	rs9828595	T/G	chr3:85893046	CADM2	intron	6	5.44
	rs7640855	G/A	chr3:85874163	CADM2	intron	7	1.31
	rs9309994	T/C	chr3:85899155	CADM2	intron	7	1.48
	rs17355368	G/A	chr3:85868670	CADM2	intron	6	1.26
	rs2122042	G/T	chr3:85866334	CADM2	intron	7	1.35
	rs7620339	G/A	chr3:85862649	CADM2	intron	7	1.1
	rs7620168	C/T	chr3:85862613	CADM2	intron	6	1.09
	rs9818122	T/C	chr3:85861063	CADM2	intron	7	1.41
	rs11926524	G/A	chr3:85860074	CADM2	intron	7	1.46
	rs4444725	T/C	chr3:85857467	CADM2	intron	6	1.23
	rs13064170	A/G	chr3:85856598	CADM2	intron	7	1.24
	rs13064386	G/A/T	chr3:85856453	CADM2	intron	7	1.22
	rs35806405	A/G	chr3:85855991	CADM2	intron	6	1.61
	rs9816144	A/G	chr3:85852135	CADM2	intron	6	1.24
	rs12714640	C/A	chr3:85850061	CADM2	intron	6	2.31
	rs7640660	C/T	chr3:85850040	CADM2	intron	7	1.58
	rs1597213	G/C	chr3:85849260	CADM2	intron	7	1.09
	rs9837525	C/T	chr3:85848993	CADM2	intron	6	2.35
	rs11721040	A/C	chr3:85845230	CADM2	intron	5	4.61
	rs9852859	T/C	chr3:85842340	CADM2	intron	6	2.14
	rs13085840	T/C	chr3:85839209	CADM2	intron	6	1.04
	rs9309991	C/G	chr3:85831962	CADM2	intron	6	1.74
	rs9873441	G/T	chr3:85830758	CADM2	intron	6	1.48
	rs7622475	T/C	chr3:85829416	CADM2	intron	5	1.3
	rs9820014	A/G	chr3:85828204	CADM2	intron	6	2.16
	rs9852478	G/A	chr3:85826967	CADM2	intron	7	1.07
	rs9852127	G/A	chr3:85826735	CADM2	intron	7	1.1
	rs9813495	A/G	chr3:85826380	CADM2	intron	7	1.13
	rs9869320	C/T	chr3:85824723	CADM2	intron	6	1.38
	rs13098327	G/A	chr3:85820180	CADM2	intron	5	1.19
	rs9875880	A/G	chr3:85813323	CADM2	intron	7	1.14
	rs9309990	G/A	chr3:85810200	CADM2	intron	6	1.12
	rs13068138	C/T	chr3:85809424	CADM2	intron	7	2.43
	rs13078960	T/G	chr3:85807589	CADM2	intron	5	1.38
	rs12714637	T/G	chr3:85806196	CADM2	intron	6	2.65
	rs3849570	G/T	chr3:81792111	GBE1	intron	3a	31.04
	rs13088603	A/G	chr3:81791166	GBE1	intron	5	12.34
	rs13340130	A/T	chr3:81790969	GBE1	intron	7	12.41
	rs7634258	T/C	chr3:81799099	GBE1	intron	6	10
	rs4411908	A/C	chr3:81802417	GBE1	intron	5	2.99
	rs3772884	G/T	chr3:81802719	GBE1	intron	5	6.97
	rs3772883	C/T	chr3:81802801	GBE1	intron	5	7.85
	rs3849571	G/T	chr3:81777715	GBE1	intron	7	11.33
	rs13072957	C/T	chr3:81776241	GBE1	intron	4	15.5
	rs3772882	C/A	chr3:81808601	GBE1	intron	3a	23.6
	rs2290081	C/T	chr3:81810724	GBE1	5'UTR	4	205.25
	rs3755713	C/T	chr3:81811223	GBE1/CADM2	upstream	4	147.16
	rs3860595	T/C	chr3:81811783	GBE1/CADM2	upstream	5	46.92
	rs9842330	G/A	chr3:81814687	GBE1/CADM2	upstream	5	3.07
	rs3772894	C/T	chr3:81769512	GBE1	intron	6	1.28
	rs3772895	C/T	chr3:81769492	GBE1	intron	7	1.31
	rs11711331	G/A	chr3:81819039	GBE1/CADM2	upstream	5	1.27
	rs7620240	C/G/T	chr3:81762786	GBE1	intron	5	1.26
	rs3821548	G/C	chr3:81758727	GBE1	intron	7	1.65
	rs7638516	A/C	chr3:81826248	GBE1/CADM2	upstream	6	1.23
	rs9817181	A/C	chr3:81827764	GBE1/CADM2	upstream	6	1.91
	rs6795133	A/G	chr3:81756266	GBE1	intron	6	2.13
	rs9818006	A/C	chr3:81828229	GBE1/CADM2	upstream	2b	17.33
	rs3772896	A/G	chr3:81751967	GBE1	intron	6	1.39
	rs13084107	T/C	chr3:81833576	CADM2	intron	6	1.26
	rs10154945	A/C/T	chr3:81833765	GBE1/CADM2	upstream	7	1.46
	rs13062054	A/G	chr3:81833905	GBE1/CADM2	upstream	7	1.46
	rs11915016	G/A	chr3:81833965	GBE1/CADM2	upstream	7	1.21
	rs11915042	G/A	chr3:81834059	GBE1/CADM2	upstream	6	1.11
	rs78242412	A/G	chr3:81747218	GBE1	intron	6	1.44
	rs13088000	T/C	chr3:81839403	GBE1/CADM2	upstream	5	4.69
	rs6548773	T/C	chr3:81840221	GBE1/CADM2	upstream	7	1.09
	rs11127740	A/C	chr3:81743061	GBE1	intron	7	3.31
	rs9826270	C/T	chr3:81841868	GBE1/CADM2	upstream	7	1.98
	rs3943556	G/C	chr3:81738891	GBE1	intron	7	3.9
	rs2053805	T/C	chr3:81738413	GBE1	intron	6	3.13
	rs13099615	T/A	chr3:81729100	GBE1	intron	7	1.33
	rs6767749	G/A	chr3:81725512	GBE1	intron	5	2.81
	rs3821551	A/T	chr3:81710178	GBE1	intron	6	1.46
	rs3772909	A/G	chr3:81707263	GBE1	intron	6	1.43
	rs3772912	C/T	chr3:81698480	GBE1	intron	7	1.34
	rs2873054	A/C	chr3:81888254	GBE1/CADM2	upstream	6	4.36
	rs13065281	G/A	chr3:81693549	GBE1	intron	6	1.54
	rs11710970	T/C	chr3:81693488	GBE1	intron	6	1.25
	rs6765917	C/T	chr3:81891115	GBE1/CADM2	upstream	6	2.46
	rs13091492	A/G	chr3:81891475	GBE1/CADM2	upstream	7	2.69
	rs1464791	G/T	chr3:81893928	GBE1/CADM2	upstream	7	1.43
	rs28435942	C/T	chr3:81679691	GBE1	intron	7	1.11
	rs6798680	C/A	chr3:81905440	GBE1/CADM2	upstream	7	1.3
	rs9841087	A/G	chr3:81907948	GBE1/CADM2	upstream	6	1.11
	rs7641973	G/A	chr3:81910488	GBE1/CADM2	upstream	7	1.33
3p14.2	rs2365389	C/T	chr3:61236461	FHIT	intron	4	126.32
	rs4296587	C/G	chr3:61233091	FHIT	intron	5	5.02
	rs9859004	G/T	chr3:61232695	FHIT	intron	6	2.28
	rs9831249	A/G	chr3:61240532	FHIT/PTPRG	upstream	5	1.21
	rs6445200	T/C	chr3:61241047	FHIT/PTPRG	upstream	6	1.16
	rs6785875	T/C	chr3:61243610	FHIT/PTPRG	intergenic	7	2.1
	rs6445199	C/T	chr3:61228396	FHIT	intron	5	6.17
	rs6809031	T/C	chr3:61225848	FHIT	intron	5	18.8
	rs1880215	A/G	chr3:61225462	FHIT	intron	6	1.22
	rs1949772	G/A	chr3:61250436	FHIT/PTPRG	upstream	6	1.95
	rs6445198	G/T	chr3:61219864	FHIT	intorn	5	4.52
	rs815717	G/C/T	chr3:61254419	FHIT/PTPRG	upstream	5	1.43
	rs843812	C/T	chr3:61255412	FHIT/PTPRG	upstream	5	13.45
	rs9855716	G/A	chr3:61257088	FHIT/PTPRG	upstream	7	1.04
	rs1524019	C/T	chr3:61257450	FHIT/PTPRG	intergenic	7	1.4
	rs6445197	T/C	chr3:61213992	FHIT	intron	7	1.28
	rs815707	T/C	chr3:61259927	FHIT/PTPRG	upstream	7	1.49
	rs815708	C/T	chr3:61260072	FHIT/PTPRG	upstream	7	1.11
	rs815709	T/C	chr3:61262006	FHIT/PTPRG	upstream	6	1.25
	rs815710	A/G	chr3:61262148	FHIT/PTPRG	upstream	7	1.31
	rs863635	A/G	chr3:61262413	FHIT/PTPRG	upstream	5	2.07
	rs815712	A/C/T	chr3:61263068	FHIT/PTPRG	upstream	6	2.04
	rs815715	C/G	chr3:61264083	FHIT/PTPRG	upstream	7	1.17
	rs4688379	G/A	chr3:61207456	FHIT	intron	5	5.69
	rs9843007	A/G/T	chr3:61207076	FHIT	intron	6	1.55
	rs62268425	C/A	chr3:61206786	FHIT	intron	5	3.63
	rs116145677	A/C	chr3:61197680	FHIT	intron	7	1.04
	rs9850114	C/G	chr3:61195893	FHIT	intron	6	1.04
	rs4605537	T/A	chr3:61195301	FHIT	intron	6	8.49
	rs13069233	C/G	chr3:61277820	FHIT/PTPRG	upstream	7	1.92
	rs9860681	A/G	chr3:61190663	FHIT	intron	7	1.07
	rs1554599	A/G	chr3:61189740	FHIT	intron	6	1.33
	rs4535219	T/C	chr3:61189315	FHIT	intron	6	1.13
	rs1980308	A/G	chr3:61189234	FHIT	intron	5	1.14
	rs1980309	T/C	chr3:61189120	FHIT	intron	5	1.11
	rs1980310	T/G	chr3:61189042	FHIT	intron	5	1.4
	rs6787595	G/C	chr3:61188123	FHIT	intron	7	1.51
	rs6787313	C/T	chr3:61187975	FHIT	intron	6	4.69
	rs6787292	G/A	chr3:61187830	FHIT	intron	7	1.61
	rs9882800	G/A	chr3:61187731	FHIT	intron	6	1.23
	rs9844741	A/G	chr3:61187679	FHIT	intron	6	1.23
	rs11130822	C/T	chr3:61187339	FHIT	intron	5	1.81
	rs1916800	C/T	chr3:61187196	FHIT	intron	5	2.37
	rs1916801	A/T	chr3:61187045	FHIT	intron	4	2.36
	rs1916802	C/T	chr3:61186809	FHIT	intron	5	3.37
	rs9846073	T/G	chr3:61186549	FHIT	intron	5	2.14
	rs17064630	G/A	chr3:61186494	FHIT	intron	5	2.15
	rs35198002	A/G	chr3:61186479	FHIT	intron	5	1.95
	rs11130821	G/C	chr3:61185651	FHIT	intron	3a	2.56
	rs1470035	G/A	chr3:61184320	FHIT	intron	7	1.39
3p21.1-p21.31	rs11130319	A/T	chr3:52755591	NEK4	intron	3a	13.6
	rs7624716	C/T	chr3:52751533	NEK4	intron	6	1.07
	rs35526119	C/T	chr3:52749333	NEK4	intron	1f	12.91
	rs11716747	C/T	chr3:52748856	NEK4	intron	1f	34.69
	rs10780035	C/T	chr3:52764623	NEK4	intron	6	1.17
	rs2079929	A/G	chr3:52765645	NEK4	intron	1f	1.09
	rs13079063	A/G	chr3:52744459	NEK4	3'UTR	5	3.03
	rs767418	A/G	chr3:52767426	NEK4	intron	1d	3.23
	rs6445534	A/G	chr3:52743383	NEK4	3'UTR	6	1.49
	rs34017441	C/T	chr3:52742412	NEK4	intron	6	3.03
	rs3755798	A/G	chr3:52741159	GLT8D1	intron	1f	108.24
	rs6617	C/G	chr3:52740181	GLT8D1	missense	1f	200.81
	rs6445535	C/T	chr3:52771467	NEK4	intron	1f	1.1
	rs8906	C/T	chr3:52739519	GLT8D1	intron	1d	141.94
	rs12635140	C/T	chr3:52738164	GLT8D1	intron	1f	67.39
	rs2159644	A/G	chr3:52774529	NEK4	intron	6	1.91
	rs2268026	A/G	chr3:52778346	NEK4	intron	6	1.63
	rs3733041	C/T	chr3:52731597	GLT8D1	intron	1b	10.47
	rs11130317	C/T	chr3:52731482	GLT8D1	intron	1b	5.61
	rs2164885	A/G	chr3:52731268	GLT8D1	intron	1d	12.02
	rs2072390	A/T	chr3:52780508	NEK4	intron	6	2.46
	rs13082208	C/G/T	chr3:52781538	NEK4	intron	6	1.8
	rs6976	C/T	chr3:52728803	GLT8D1	3'UTR	1b	12.37
	rs2289247	C/T	chr3:52727256	GNL3	intron	1f	1.88
	rs6762813	C/T	chr3:52726694	GNL3	intron	1f	1.27
	rs13082960	A/C	chr3:52785167	NEK4	intron	6	1.4
	rs2336545	C/T	chr3:52787602	NEK4	intron	1f	1.07
	rs11177	C/T	chr3:52721304	GNL3	missense	1d	32.49
	rs1866268	G/T	chr3:52719397	PBRM1	intron	1b	201.92
	rs3733039	C/T	chr3:52719087	PBRM1	5'UTR	1f	103.24
	rs10865974	G/T	chr3:52718279	PBRM1	intron	1f	67.14
	rs12497998	C/T	chr3:52793601	NEK4	intron	6	1.35
	rs1029871	C/G	chr3:52797633	NEK4	missense	1f	20.39
	rs2230535	A/G	chr3:52800283	NEK4	synonymous codon	6	1.76
	rs12496634	A/C	chr3:52709258	PBRM1	intron	6	1.42
	rs13071584	C/T	chr3:52804486	NEK4	intron	1b	134.98
	rs1014969	A/G	chr3:52808340	NEK4/ITIH1	upstream	1f	7.78
	rs3755799	A/G	chr3:52809192	NEK4/ITIH1	upstream	1f	6.47
	rs2019065	A/G	chr3:52809524	NEK4/ITIH1	upstream	1b	31.51
	rs12488461	C/T	chr3:52698416	PBRM1	intron	6	1.19
	rs11130315	A/G	chr3:52697162	PBRM1	intron	1f	1.12
	rs6804145	C/T	chr3:52694197	PBRM1	intron	6	1.92
	rs3774354	A/G	chr3:52817674	ITIH1	intron	6	2.22
	rs3774355	A/G	chr3:52817777	ITIH1	intron	1f	2.14
	rs7611731	C/T	chr3:52692720	PBRM1	intron	6	1.24
	rs2239551	C/T	chr3:52818578	ITIH1	intron	6	2.5
	rs2336149	A/G	chr3:52692123	PBRM1	intron	6	1.63
	rs2268023	A/T	chr3:52819326	ITIH1	intron	5	7.77
	rs678	A/T	chr3:52820980	ITIH1	missense	1f	4.32
	rs1042779	A/G	chr3:52821010	ITIH1	missense	1f	2.4
	rs2286798	G/T	chr3:52821176	ITIH1	intron	1f	4.25
	rs2300149	A/G	chr3:52822920	ITIH1	intron	6	2.16
	rs2239549	C/T	chr3:52823125	ITIH1	intron	1f	2.42
	rs2270197	A/C	chr3:52824094	ITIH1	intron	1f	3.6
	rs1076425	C/T	chr3:52825461	ITIH1	intron	1f	4.2
	rs1075653	A/G	chr3:52825527	ITIH1	intron	1f	2.44
	rs9324	C/T	chr3:52825584	ITIH1	synonymous codon	1f	3.99
	rs2071506	C/T	chr3:52826275	ITIH1/ITIH3	intergenic	1f	2.75
	rs2071508	A/G	chr3:52826845	ITIH1/ITIH3	intergenic	1f	28.53
	rs33967311	A/C/T	chr3:52683863	PBRM1	intron	1f	4.27
	rs2239699	C/T	chr3:52827914	ITIH1/ITIH3	intergenic	1f	6.32
	rs2289250	G/T	chr3:52682945	PBRM1	intron	6	1.58
	rs9881468	C/T	chr3:52828627	ITIH1/ITIH3	intergenic	1f	16.32
	rs2028216	A/G	chr3:52680822	PBRM1	intron	6	2.57
	rs2240920	A/G	chr3:52831008	ITIH3	intron	1f	2.38
	rs13085775	C/T	chr3:52678369	PBRM1	intron	6	1.45
	rs11130312	A/C	chr3:52675054	PBRM1	intron	6	2.04
	rs11130310	C/T	chr3:52674666	PBRM1	intron	6	1.95
	rs13068293	A/C	chr3:52672166	PBRM1	intron	6	1.16
	rs4687548	A/T	chr3:52666649	PBRM1	intron	6	1.09
	rs7622694	A/G	chr3:52663881	PBRM1	intron	1f	1.15
	rs1561337	A/G	chr3:52659962	PBRM1	intron	6	1.6
	rs13064064	C/T	chr3:52657001	PBRM1	intron	6	1.41
	rs4687638	A/C	chr3:52651965	PBRM1	intron	6	1.29
	rs3755806	A/G	chr3:52643684	PBRM1	synonymous codon	1f	4.25
	rs3733045	C/T	chr3:52643306	PBRM1	intron	1f	1.5
	rs12487591	A/T	chr3:52642935	PBRM1	intron	6	1.47
	rs3774366	A/G	chr3:52641254	PBRM1	intron	6	4.85
	rs4687636	A/G	chr3:52633928	PBRM1	intron	6	2.39
	rs2164884	C/T	chr3:52629632	PBRM1	intron	6	1.17
	rs2118540	C/T	chr3:52629385	PBRM1	intron	6	1.44
	rs11714419	A/G	chr3:52628815	PBRM1	intron	6	1.44
	rs2336146	C/T	chr3:52626645	PBRM1	intron	1f	1.99
	rs3852066	A/G	chr3:52621838	PBRM1	intron	6	1.38
	rs12487445	A/C	chr3:52618318	PBRM1	intron	6	2.27
	rs11720243	C/T	chr3:52618017	PBRM1	intron	6	3.22
	rs4687629	C/G	chr3:52615226	PBRM1	intron	6	1.32
	rs17264436	A/T	chr3:52610650	PBRM1	synonymous codon	6	1.97
	rs7652191	C/T	chr3:52610414	PBRM1	intron	6	1.26
	rs6805156	C/T	chr3:52609361	PBRM1	intron	6	1.08
	rs11130307	A/G	chr3:52607681	PBRM1	intron	7	1.41
	rs11714565	C/T	chr3:52606291	PBRM1	intron	1f	1.42
	rs6786043	A/G	chr3:52604860	PBRM1	intron	6	1.6
	rs13063160	C/T	chr3:52602273	PBRM1	intron	1b	9.68
	rs6786919	A/G	chr3:52599788	PBRM1	intron	6	2.15
	rs2289249	A/G	chr3:52597663	PBRM1	intron	6	1.56
	rs6778844	C/T	chr3:52596397	PBRM1	intron	6	1.57
	rs3796353	A/G	chr3:52593229	PBRM1	intron	6	1.12
	rs17052259	A/G	chr3:52593137	PBRM1	intron	6	1.43
	rs17052256	A/G	chr3:52593118	PBRM1	intron	6	1.34
	rs1961958	C/T	chr3:52585989	PBRM1	intron	1f	2.46
	rs1961959	A/C/G	chr3:52585759	PBRM1	intron	1f	1.78
	rs2251219	A/G	chr3:52584786	PBRM1	synonymous codon	1f	5.77
	rs2878628	A/G	chr3:52584714	PBRM1	intron	1f	2.5
	rs2535629	C/T	chr3:52833218	ITIH3	intron	1b	103.26
	rs736408	A/G	chr3:52835353	ITIH3	intron	1f	1.99
	rs4687551	C/T	chr3:52823447	ITIH1	intron	1f	2.3
	rs2535633	C/G	chr3:52859629	ITIH4	intron	6	2.07
	rs2240915	T/A	chr3:52859525	ITIH4	intron	6	1.81
	rs2245647	A/G	chr3:52862752	ITIH4	intron	5	2.66
	rs2256332	G/A	chr3:52855864	ITIH4	intron	1f	1.82
	rs3774364	G/A	chr3:52863604	ITIH4	intron	5	5.22
	rs2071042	A/G	chr3:52864583	ITIH4	synonymous codon	4	11.67
	rs2239548	A/C	chr3:52854185	ITIH4	intron	4	13.74
	rs7652667	C/A	chr3:52866534	ITIH4/TMEM110-MUSTN1/MUSTN1	intergenic	5	14.26
	rs11915546	A/C/T	chr3:52866844	ITIH4/TMEM110-MUSTN1/MUSTN1	intergenic	5	5.08
	rs2245538	T/C	chr3:52852059	ITIH4	intron	5	1.98
	rs60332615	C/A	chr3:52867594	MUSTN1/TMEM110-MUSTN1	intron	5	9.42
	rs2240917	T/C	chr3:52851136	ITIH4	intron	5	6.5
	rs11918800	G/A	chr3:52868144	MUSTN1/TMEM110-MUSTN1	intron	5	7.76
	rs11922961	T/C	chr3:52868609	MUSTN1/TMEM110-MUSTN1	intron	5	21.69
	rs2276823	C/A	chr3:52869262	MUSTN1	intron	2b	33.96
	rs7617468	T/C	chr3:52849548	ITIH4	intron	7	2.66
	rs6769789	C/T	chr3:52874445	TMEM110-MUSTN1	intron	5	4.8
	rs56019197	T/C	chr3:52874752	TMEM110-MUSTN1	intron	7	3.7
	rs11719137	G/T	chr3:52876388	TMEM110-MUSTN1	intron	5	7.55
	rs56214994	G/C	chr3:52878599	TMEM110-MUSTN1	intron	5	22.56
	rs6445541	G/T	chr3:52880127	TMEM110-MUSTN1	intron	1f	19.5
	rs11715347	C/T	chr3:52883069	TMEM110-MUSTN1	intron	5	8.25
	rs2336558	C/T	chr3:52886239	TMEM110-MUSTN1	intron	7	7.82
	rs7630552	G/C	chr3:52891569	TMEM110-MUSTN1	intron	7	4.14
	rs7620690	A/G	chr3:52891706	TMEM110-MUSTN1	intron	6	3.5
	rs7612624	T/C	chr3:52893425	TMEM110-MUSTN1	intron	6	3.85
	rs12487379	G/A	chr3:52895784	TMEM110-MUSTN1	intron	5	2.74
	rs13072537	C/A	chr3:52896031	TMEM110-MUSTN1	intron	5	3.86
	rs6773650	A/T	chr3:52897094	TMEM110-MUSTN1	intron	6	1.79
	rs9825230	G/A	chr3:52901973	TMEM110-MUSTN1	intron	5	2.23
	rs10865977	C/T	chr3:52903445	TMEM110-MUSTN1	intron	5	16.65
	rs9836499	G/T	chr3:52904523	TMEM110-MUSTN1	intron	1f	2.42
	rs77066513	A/G	chr3:52905212	TMEM110-MUSTN1	intron	6	1.26
	rs4687680	G/A	chr3:52907371	TMEM110-MUSTN1	intron	6	3.25
	rs56383738	T/C	chr3:52908397	TMEM110-MUSTN1	intron	5	11.11
	rs9850563	G/A	chr3:52912213	TMEM110-MUSTN1	intron	1f	1.71
	rs12492391	C/A	chr3:52912295	TMEM110-MUSTN1	intron	1f	2.19
	rs3821873	A/G	chr3:52913005	TMEM110-MUSTN1	intron	7	1.83
	rs9860296	C/T	chr3:52913780	TMEM110-MUSTN1	intron	1f	1.72
	rs9866243	C/T	chr3:52915218	TMEM110-MUSTN1	intron	6	1.54
	rs2336667	C/T	chr3:52916362	TMEM110-MUSTN1	intron	5	3.02
	rs4687682	T/C	chr3:52916938	TMEM110-MUSTN1	intron	1f	1.81
	rs2336668	G/T	chr3:52919095	TMEM110-MUSTN1	intron	1f	1.37
	rs12638968	T/A	chr3:52919446	TMEM110-MUSTN1	intron	7	1.34
	rs6795646	C/T	chr3:52922620	TMEM110-MUSTN1	intron	6	1.33
	rs9880978	G/C	chr3:52923250	TMEM110-MUSTN1	intron	6	1.71
	rs9810807	C/T	chr3:52924226	TMEM110-MUSTN1	intron	1f	5.15
	rs62253582	G/A	chr3:52928332	TMEM110-MUSTN1	intron	2b	42.71
	rs62253583	G/A	chr3:52928333	TMEM110-MUSTN1	intron	2b	42.6
	rs11922975	C/T	chr3:52936762	SFMBT1	3'UTR	7	2.91
	rs7626551	C/G	chr3:52938091	SFMBT1	3'UTR	5	2.35
	rs4687687	A/G	chr3:52948331	SFMBT1	intron	6	2.33
	rs4687689	A/C/T	chr3:52948673	SFMBT1	intron	5	4.01
	rs12629687	T/C	chr3:52950658	SFMBT1	intron	7	2.24
	rs9880619	G/A	chr3:52953054	SFMBT1	intron	6	1.75
	rs9825369	T/C	chr3:52953310	SFMBT1	intron	6	1.95
	rs9985365	A/G	chr3:52953843	SFMBT1	intron	7	2.09
	rs11130331	G/A	chr3:52956917	SFMBT1	intron	7	3.2
	rs7613875	A/C	chr3:49971513	MON1A/RBM6	upstream	5	18.52
	rs6771546	C/T	chr3:49968571	MON1A/RBM6	upstream	4	86.99
	rs7621026	A/G	chr3:49975333	MON1A/RBM6	upstream	5	17.31
	rs6772095	C/T	chr3:49978068	RBM6	intron	4	216.15
	rs6792892	C/T	chr3:49995517	RBM6	intron	6	20.88
	rs2624843	C/T	chr3:49997962	RBM6	intron	3a	22.18
	rs2883057	C/T	chr3:49998281	RBM6	intron	3a	20.91
	rs2280406	C/T	chr3:49941435	MST1R/MON1A	intergenic	4	225.69
	rs12496973	C/T	chr3:50002244	RBM6	intron	6	17.44
	rs11130228	C/T	chr3:50003245	RBM6	intron	6	16.7
	rs2252833	C/T	chr3:50004208	RBM6	intron	1d	46.64
	rs2230590	A/G	chr3:49936101	MST1R	missense	2b	18.49
	rs1062633	A/G	chr3:49924939	MST1R	missense	5	18.96
	rs11713193	A/G	chr3:49924423	MST1R	3'UTR	5	21.24
	rs4688690	C/T	chr3:50022291	RBM6	intron	5	17.05
	rs13060128	A/G	chr3:50025027	RBM6	intron	7	16.35
	rs4688758	C/T	chr3:50028384	RBM6	intron	7	17.9
	rs4688689	A/G	chr3:50035541	RBM6	intron	7	16.78
	rs3774733	C/G	chr3:50037122	RBM6	intron	7	16.81
	rs7628058	A/G	chr3:50039473	RBM6	intron	1f	16.59
	rs6765484	C/T	chr3:50041312	RBM6	intron	6	33.26
	rs2681781	A/G	chr3:49898272	CAMKV	synonymous codon	7	22.76
	rs2777888	C/T	chr3:49897999	CAMKV	intron	7	22.87
	rs2681780	C/T	chr3:49897829	CAMKV	intron	7	23.57
	rs9861216	C/T	chr3:50059338	RBM6	intron	6	16.51
	rs6446193	C/T	chr3:50059757	RBM6	intron	6	17.05
	rs4688755	C/T	chr3:50064423	RBM6	intron	7	16.7
	rs2526751	A/G	chr3:50064866	RBM6	intron	7	16.6
	rs9866695	C/T	chr3:50069451	RBM6	intron	6	17.07
	rs9814664	C/T	chr3:50078540	RBM6	intron	5	17.52
	rs2526748	C/T	chr3:50080438	RBM6	intron	7	16.46
	rs9311446	A/G	chr3:50092225	RBM6	intron	6	18.85
	rs2245365	G/T	chr3:50097318	RBM6	intron	5	16.64
	rs2240329	C/T	chr3:50107511	RBM6	intron	7	16.6
	rs2240327	C/T	chr3:50113033	RBM6	intron	1f	16.72
	rs2526743	C/T	chr3:50115244	RBM6/RBM5	intergenic	5	17.28
	rs10049087	A/G	chr3:50123416	RBM6/RBM5	intergenic	5	16.86
	rs2526754	C/T	chr3:50125995	RBM6/RBM5	intergenic	4	142.9
	rs2240326	C/T	chr3:50128385	RBM5	intron	4	31.69
	rs2624853	C/T	chr3:50128892	RBM5	intron	5	55.09
	rs2013208	A/G	chr3:50129398	RBM5	intron	7	21.08
	rs2856234	C/T	chr3:50139141	RBM5	intron	7	19.36
	rs2856236	G/T	chr3:50161716	RBM5/LOC107986035	intergenic	2b	71.34
	rs2008877	G/T	chr3:50162290	RBM5/LOC107986035	intergenic	5	75.49
3p22.1	rs10460960	A/G	chr3:42308734	CCK/LYZL4	intergenic	7	2.81
	rs1799923	C/T	chr3:42306293	CCK	5'UTR	2b	69.35
	rs935112	C/T	chr3:42311491	CCK/LYZL4	intergenic	7	2.05
	rs4377469	A/C	chr3:42303073	CCK	intron	5	2.82
	rs935111	C/T	chr3:42314654	CCK/LYZL4	intergenic	5	1.84
	rs9813958	C/G/T	chr3:42331545	CCK/LYZL4	intergenic	6	2.29
	rs8192473	A/G	chr3:42299398	CCK	3'UTR	5	2.66
3p24.2	rs6804842	A/G	chr3:25106436	RARB	intron	5	3.64
	rs6767671	G/T	chr3:25106759	RARB	intron	6	1.17
	rs6808550	A/G	chr3:25107865	RARB	intron	6	1.16
	rs12632128	G/T	chr3:25103257	RARB	intron	7	1.29
	rs7619139	A/T	chr3:25110414	RARB	intron	5	3.4
	rs4858696	C/T	chr3:25101269	RARB	intron	5	2.66
	rs10510554	C/T	chr3:25099775	RARB	upstream	7	1.7
	rs4858697	A/G	chr3:25116581	RARB	intron	5	1.55
	rs7429279	A/C	chr3:25118636	RARB	intron	6	1.35
	rs12629972	T/C/G	chr3:25121443	RARB	intron	6	1.55
	rs12630658	T/C	chr3:25122237	RARB	intron	4	2.29
	rs9847186	G/A	chr3:25081856	RARB	intron	7	1.43
	rs1603993	T/A	chr3:25077787	RARB	intron	4	2.41
	rs4858693	A/G	chr3:25077258	RARB	intron	4	4.52
3p25.2-p25.3	rs1899951	A/G	chr3:12394839	PPARG	intron	7	4.72
	rs4684848	A/G	chr3:12395644	PPARG	intron	4	34.88
	rs1801282	C/G	chr3:12393124	PPARG	intron	7	10.62
	rs2881654	A/G	chr3:12396954	PPARG	intron	6	5.27
	rs7649970	C/T	chr3:12392271	PPARG	intron	3a	17.91
	rs7647481	A/G	chr3:12391812	PPARG	intron	4	11.04
	rs2197423	C/T	chr3:12391582	PPARG	intron	5	7.26
	rs6802898	C/T	chr3:12391206	PPARG	intron	6	2.81
	rs17036328	C/T	chr3:12390483	PPARG	intron	6	1.31
	rs17036326	A/G	chr3:12389312	PPARG	intron	6	2.11
	rs4684847	C/T	chr3:12386336	PPARG	intron	7	3.38
	rs7638903	A/G	chr3:12383713	PPARG	intron	4	6.4
	rs13064760	C/T	chr3:12369400	PPARG	intron	7	4.62
	rs13083375	G/T	chr3:12365307	PPARG	intron	6	2.09
	rs11709077	A/G	chr3:12336506	PPARG	intron	2b	11.84
	rs17036160	C/T	chr3:12329782	PPARG	intron	2b	70.7
	rs2574704	A/G	chr3:11655380	VGLL4	intron	4	43.1
	rs2616557	A/C/T	chr3:11658290	VGLL4	intron	5	46.25
	rs2574720	G/T	chr3:11660411	VGLL4	intron	4	32.45
	rs2574717	A/C/T	chr3:11661279	VGLL4	intron	5	56.57
	rs2574716	C/T	chr3:11662121	VGLL4	intron	2b	53.02
	rs7433453	C/T	chr3:11647415	VGLL4	intron	6	16.22
	rs7638595	A/G	chr3:11635510	VGLL4	intron	4	57.61
	rs3856797	A/C/T	chr3:11630612	VGLL4	intron	5	62.46
	rs3856795	A/G	chr3:11630483	VGLL4	intron	5	59.56
	rs2596811	C/T	chr3:11629412	VGLL4	intron	5	31.45
3q13.31	rs2868975	A/G	chr3:116935322	LINC00901/LOC105374054	intergenic	7	1.17
	rs2903971	G/T	chr3:116935743	LSAMP/IGSF11	intergenic	6	1.37
	rs12330496	C/T	chr3:116945215	LSAMP/IGSF11	intergenic	6	3.04
	rs1462844	C/T	chr3:116946217	LSAMP/IGSF11	intergenic	5	2.45
3q22.1-q22.3	rs1225051	C/T	chr3:131645971	CPNE4	intron	7	1.54
	rs1225047	A/C	chr3:131646463	CPNE4	intron	6	1.46
	rs1225045	A/G	chr3:131646788	CPNE4	intron	7	1.48
	rs1225043	C/T	chr3:131646954	CPNE4	intron	6	1.15
	rs7621025	C/T	chr3:136272245	STAG1	intron	6	3.01
	rs34967300	A/G	chr3:136268817	STAG1	intron	6	1.47
	rs4678433	C/T	chr3:136265681	STAG1	intron	3a	56.6
	rs833752	C/T	chr3:136255168	STAG1	intron	2b	1.9
	rs6794351	C/T	chr3:136292278	STAG1	intron	7	1.22
	rs1070232	G/T	chr3:136248086	STAG1	intron	6	1.04
	rs12635723	A/G	chr3:136300731	STAG1	intron	6	1.35
	rs12630999	A/G	chr3:136300926	STAG1	intron	4	2.53
	rs1394092	A/G	chr3:136196070	STAG1	intron	5	1.32
	rs9854084	A/T	chr3:136194742	STAG1	intron	5	1.39
	rs571513	A/G	chr3:136095034	STAG1	intron	5	1.41
	rs483465	A/G	chr3:136047976	PCCB	intron	5	1.52
	rs1711171	A/G	chr3:136020540	PCCB	intron	7	1.14
	rs1279425	C/T	chr3:136006983	PCCB	intron	5	1.34
	rs1279840	C/T	chr3:136006575	PCCB	intron	5	1.51
	rs576771	C/T	chr3:135989291	PCCB	intron	4	1.91
	rs4678428	A/G	chr3:135988411	PCCB	intron	7	1.05
	rs606725	A/G	chr3:135986086	PCCB	intron	6	1.45
	rs548288	A/G	chr3:135969754	PCCB	intron	4	176.91
	rs3755636	C/G	chr3:135968827	MSL2/PCCB	upstream	5	102.03
	rs684773	G/T	chr3:135956304	MSL2/PCCB	upstream	5	2.89
	rs511154	A/G	chr3:135950920	MSL2/PCCB	upstream	7	1.76
	rs687339	C/T	chr3:135932358	MSL2/PCCB	upstream	4	4.22
	rs645040	G/T	chr3:135926621	MSL2/PCCB	upstream	4	4.39
3q23	rs16851483	G/T	chr3:141275435	RASA2	intron	6	11.52
	rs76612873	C/A	chr3:141273465	RASA2	intron	6	2.92
	rs4683610	C/T	chr3:141271255	RASA2	intron	5	18.96
	rs3821709	T/C	chr3:141280272	RASA2	intron	1f	99.15
	rs77586571	C/T	chr3:141280447	RASA2	intron	4	102.45
	rs114466221	A/G	chr3:141280995	RASA2	intron	7	1.78
	rs60654199	C/A	chr3:141267294	RASA2	intron	6	2.81
	rs59714050	T/A	chr3:141267293	RASA2	intron	6	2.8
	rs78575557	A/G	chr3:141266336	RASA2	intron	6	1.76
	rs80255756	G/A	chr3:141285059	RASA2	intron	7	3.19
	rs116432286	C/T	chr3:141264587	RASA2	intron	7	2.26
	rs78971034	A/G	chr3:141262409	RASA2	intron	5	1.71
	rs3732869	T/A	chr3:141295777	RASA2	intron	6	2.75
	rs78341452	C/G/T	chr3:141253215	RASA2	intron	6	3.35
	rs78425303	G/C	chr3:141300385	RASA2	intron	7	1.13
	rs1493210	G/A	chr3:141300832	RASA2	intron	6	1.6
	rs79936528	T/C	chr3:141245227	RASA2	intron	6	15.75
	rs2035935	A/G	chr3:141306012	RASA2	intron	1f	1.34
	rs7627807	C/T	chr3:141243727	RASA2	intron	7	13.9
	rs76839703	C/T	chr3:141239564	RASA2	intron	7	2.53
	rs79583300	C/T	chr3:141234116	RASA2	intron	6	1.42
	rs77742015	A/G	chr3:141320385	RASA2	intron	5	2
	rs58025624	A/G	chr3:141320584	RASA2	intron	5	1.6
	rs114595240	A/G	chr3:141323628	RASA2	intron	7	1.42
	rs295321	T/C	chr3:141325321	RASA2	intron	6	1.21
	rs34558081	T/G	chr3:141225246	RASA2	intron/missense	7	8.38
	rs295322	T/C	chr3:141326601	RASA2	synonymous codon	6	1.6
	rs295324	T/G	chr3:141328917	RASA2	intron	6	1.47
	rs2639997	C/T	chr3:141330309	RASA2	intron	2b	9.44
	rs2640017	A/G	chr3:141335120	RASA2/RNF7	intergenic	6	1.41
	rs73871847	T/C	chr3:141337434	RASA2/RNF7	intergenic	4	1.84
	rs295299	A/G	chr3:141338067	RASA2/RNF7	intergenic	5	3
	rs295300	G/A	chr3:141338414	RASA2/RNF7	intergenic	5	3.23
	rs78570717	A/G	chr3:141211326	RASA2	intron	6	6.94
	rs79147413	A/G	chr3:141209593	RASA2	intron	5	19.86
	rs3806648	T/C	chr3:141205571	ZBTB38/RASA2	intergenic	4	149.97
	rs78469175	A/G	chr3:141203488	ZBTB38/RASA2	intergenic	5	8.03
	rs114884004	/	/	/	/	/	/
	rs76121073	C/T	chr3:141197621	ZBTB38/RASA2	intergenic	7	1.91
	rs76152047	A/G	chr3:141183791	ZBTB38/RASA2	intergenic	5	1.65
	rs7638110	G/T	chr3:138903984	BPESC1/PISRT1	downstream	5	1.51
	rs74464851	G/T	chr3:138905061	PRR23C/MRPS22	upstream	6	2.5
	rs16848873	T/C	chr3:138905785	PRR23C/MRPS22	upstream	4	1.81
	rs78038466	C/T	chr3:138902068	PRR23C/MRPS22	upstream	7	3.5
	rs77182335	G/A	chr3:138906868	PRR23C/MRPS22	upstream	4	3.41
	rs7628289	C/T	chr3:138900751	PRR23C/MRPS22	upstream	7	1.66
	rs7628263	A/C/T	chr3:138900666	PRR23C/MRPS22	upstream	6	1.65
	rs16848828	G/A	chr3:138893314	PRR23C/MRPS22	upstream	6	8.07
	rs111906546	A/G	chr3:138892854	PRR23C/MRPS22	upstream	4	63.33
	rs11706018	C/T	chr3:138916392	PRR23C/MRPS22	upstream	7	1.9
	rs77472291	C/A	chr3:138917687	PRR23C/MRPS22	upstream	6	9.81
	rs79067789	C/T	chr3:138917770	PRR23C/MRPS22	upstream	7	11.19
	rs55683392	G/A	chr3:138917995	PRR23C/MRPS22	upstream	4	8.93
	rs7628396	C/T	chr3:138880432	PRR23C/MRPS22	upstream	5	1.69
	rs78202124	T/G	chr3:138877709	PRR23C/MRPS22	upstream	5	3.51
	rs16848804	T/A	chr3:138877181	PRR23C/MRPS22	upstream	5	2.74
	rs11711424	T/G	chr3:138877169	PRR23C/MRPS22	upstream	5	1.88
	rs11710314	T/A	chr3:138876078	PRR23C/MRPS22	upstream	5	3.64
	rs77217610	C/G	chr3:138875846	PRR23C/MRPS22	upstream	5	4.87
	rs6765432	C/T	chr3:138875338	PRR23C/MRPS22	upstream	7	1.5
	rs115224652	C/A/G	chr3:138875032	PRR23C/MRPS22	upstream	7	1.35
	rs116637670	C/T	chr3:138874559	PRR23C/MRPS22	upstream	7	1.33
	rs77310960	A/G	chr3:138868555	PRR23C/MRPS22	upstream	7	1.37
	rs11720584	A/C	chr3:138857754	PRR23C/MRPS22	upstream	6	2.25
	rs76080690	C/T	chr3:138857618	PRR23C/MRPS22	upstream	5	1.62
	rs11719196	T/C	chr3:138854114	PRR23C/MRPS22	upstream	4	9.26
	rs75200518	G/A	chr3:138853620	PRR23C/MRPS22	upstream	4	4.02
	rs2685014	C/T	chr3:138850304	PRR23C/MRPS22	upstream	6	1.68
3q27.2-q27.3	rs1516725	C/T	chr3:185824003	ETV5	intron	6	9.34
	rs74607912	A/G	chr3:185818558	ETV5	intron	7	4.48
	rs6809651	A/G	chr3:185814641	ETV5	intron	7	59.27
	rs80080062	C/G	chr3:185812168	ETV5	intron	5	2.96
	rs75160594	A/C/G/T	chr3:185810480	ETV5	intron	6	3
	rs75135487	A/C/G	chr3:185805293	ETV5	intron	6	3.03
	rs57912727	A/C	chr3:185804582	ETV5	intron	7	1.2
	rs76880877	A/C	chr3:185802627	ETV5	intron	6	3.99
	rs77805826	C/T	chr3:185798024	ETV5	intron	5	21.13
	rs10513801	G/T	chr3:185822352	ETV5	intron	5	18.37
	rs4686392	A/G	chr3:185524080	IGF2BP2	intron	7	3.77
	rs13060777	A/G	chr3:185525198	IGF2BP2	intron	7	6.43
	rs7640744	A/G	chr3:185522446	IGF2BP2	intron	7	2.32
	rs11711477	A/G/T	chr3:185526689	IGF2BP2	intron	6	2.55
	rs6767577	A/C	chr3:185520731	IGF2BP2	intron	5	4
	rs6767484	A/G	chr3:185520577	IGF2BP2	intron	5	3.77
	rs10428126	C/T	chr3:185520341	IGF2BP2	intron	5	3.99
	rs1470579	A/C	chr3:185529079	IGF2BP2	intron	6	8.98
	rs1470580	A/T	chr3:185529173	IGF2BP2	intron	5	8.86
	rs1470581	A/G	chr3:185529326	IGF2BP2	intron	4	17.95
	rs6769511	C/T	chr3:185530289	IGF2BP2	intron	5	28.73
	rs9837654	A/G	chr3:185530321	IGF2BP2	intron	5	28.82
	rs4686696	A/G	chr3:185516519	IGF2BP2	intron	4	21.2
	rs7646518	C/T	chr3:185514930	IGF2BP2	intron	4	42.27
	rs6444081	C/T	chr3:185514392	IGF2BP2	intron	4	51.8
	rs9859406	A/G	chr3:185534481	IGF2BP2	intron	5	19.07
	rs7651090	A/G	chr3:185513391	IGF2BP2	intron	7	10.16
	rs16860235	A/G	chr3:185512360	IGF2BP2	intron	7	4.44
	rs6444082	G/T	chr3:185536222	IGF2BP2	intron	5	31.26
	rs4402960	G/T	chr3:185511686	IGF2BP2	intron	7	4.21
	rs16860234	A/C	chr3:185510883	IGF2BP2	intron	5	11.79
	rs7633675	G/T	chr3:185510612	IGF2BP2	intron	6	11.47
	rs6765808	C/T	chr3:185508028	IGF2BP2	intron	5	9.21
	rs11716491	C/T	chr3:185506002	IGF2BP2	intron	7	7.58
	rs4481184	C/T	chr3:185505786	IGF2BP2	intron	5	5.9
	rs6801848	C/G	chr3:185499056	IGF2BP2	intron	6	16.52
	rs4376068	A/C/T	chr3:185497634	IGF2BP2	intron	6	18.08
	rs11706322	C/T	chr3:185497292	IGF2BP2	intron	4	24.11
	rs7648605	G/T	chr3:185490733	IGF2BP2	intron	6	3.41
	rs13073992	G/T	chr3:185490239	IGF2BP2	intron	5	2.71
	rs16860216	A/G	chr3:185488881	IGF2BP2	intron	6	5.31
	rs4234589	A/G	chr3:185818881	ETV5	intron	6	2.71
	rs7647305	T/C	chr3:185834289	ETV5/DGKG	intergenic	6	1.16
	rs7635103	C/A	chr3:185833758	ETV5/DGKG	intergenic	5	2.4
	rs1516728	T/A	chr3:185829890	ETV5/DGKG	intergenic	6	3.53
	rs872602	A/G	chr3:185826027	ETV5	intron	4	116.52
	rs9816226	A/T	chr3:185834498	ETV5/DGKG	intergenic	7	1.36
	rs73052046	C/T	chr3:185832413	ETV5/DGKG	intergenic	7	2.95
	rs61587156	T/G	chr3:185831582	ETV5/DGKG	intergenic	6	3.29
	rs55835921	T/C	chr3:185831473	ETV5/DGKG	intergenic	5	1.3
	rs55742087	C/T	chr3:185830487	ETV5/DGKG	intergenic	2b	3.13
	rs6793368	C/T	chr3:185840442	ETV5/DGKG	intergenic	7	6.51
	rs73052033	T/C	chr3:185828464	ETV5/DGKG	intergenic	2b	103.15
	rs73052057	G/A	chr3:185843270	ETV5/DGKG	intergenic	5	2.85
	rs73052059	T/C	chr3:185844635	ETV5/DGKG	intergenic	5	2.16
	rs60022180	T/C	chr3:185845596	ETV5/DGKG	intergenic	5	2.37
4p12	rs10938397	A/G	chr4:45182526	GNPDA2/GABRG1	upstream	7	2.6
	rs12507026	A/C/T	chr4:45181333	GNPDA2/GABRG1	intergenic	4	2.93
	rs12641981	C/T	chr4:45179882	GNPDA2/GABRG1	intergenic	5	3.72
	rs10938398	G/A	chr4:45186138	GNPDA2/GABRG1	intergenic	5	1.82
	rs13130484	C/T	chr4:45175690	GNPDA2/GABRG1	upstream	7	2.17
	rs348495	C/T	chr4:45184441	GNPDA2/GABRG1	intergenic	7	2.02
	rs2062579	C/T	chr4:45185875	GNPDA2/GABRG1	intergenic	7	1.98
	rs348492	A/G	chr4:45186252	GNPDA2/GABRG1	intergenic	7	1.56
	rs348500	C/T	chr4:45186831	GNPDA2/GABRG1	intergenic	6	1.74
	rs16858086	A/G	chr4:45180998	GNPDA2/GABRG1	intergenic	6	1.77
	rs1581095	G/T	chr4:45180196	GNPDA2/GABRG1	intergenic	5	1.79
	rs16858082	T/C	chr4:45175803	GNPDA2/GABRG1	intergenic	7	2.68
	rs1996023	A/C	chr4:45164636	GNPDA2/GABRG1	intergenic	6	1.9
4q21.1	rs17001654	C/G	chr4:77129567	SCARB2	intron	4	116.67
	rs72655539	G/A	chr4:77128723	SCARB2	intron	4	52.98
	rs72655538	G/C	chr4:77128252	SCARB2	intron	7	46.33
	rs12508946	T/A	chr4:77127770	SCARB2	intron	4	44.72
	rs72655536	G/A	chr4:77127103	SCARB2	intron	5	56.35
	rs6835324	G/A	chr4:77117308	SCARB2	intron	2b	49.86
	rs2119733	T/A	chr4:77114747	SCARB2	intron	6	31.96
	rs72655532	G/A	chr4:77111016	SCARB2	intron	6	8.2
	rs17001561	G/A	chr4:77096117	SCARB2	intron	6	1.75
	rs6829784	G/A	chr4:77083378	SCARB2	intron	6	4.04
	rs4376175	G/T	chr4:77057904	NUP54	intron	7	1.57
	rs72655523	G/A	chr4:77054153	NUP54	intron	6	1.93
	rs61750814	T/C	chr4:77053833	NUP54	missense	5	3.73
	rs56102101	C/T	chr4:77034734	ART3/NUP54	downstream	7	1.9
4q24-q25	rs13107325	A/C/T	chr4:103188708	SLC39A8	missense	5	4.34
	rs4834272	C/T	chr4:113313985	ALPK1	intron	6	5.58
	rs7664678	G/T	chr4:113311740	ALPK1	intron	7	3.05
	rs9307381	A/G	chr4:113311352	ALPK1	intron	7	2.5
	rs9992485	A/G	chr4:113311171	ALPK1	intron	7	2.13
	rs965011	A/C	chr4:113310595	ALPK1	intron	5	2.42
	rs11728213	A/G	chr4:113309646	ALPK1	intron	7	4.94
4q31.21	rs11727676	T/C	chr4:145659063	HHIP	intron/synonymous codon	6	3.79
	rs75686861	G/A	chr4:145621327	HHIP	intron	5	9.09
5p15.33	rs112778462	A/G	chr5:2177692	IRX4	upstream	5	2.45
5q12.1-q12.3	rs7720894	C/G	chr5:60733932	ZSWIM6	intron	7	6.39
	rs7709645	C/G	chr5:60731457	ZSWIM6	intron	3a	4.75
	rs10939902	C/T	chr5:60727989	ZSWIM6	intron	5	17.84
	rs1986252	C/T	chr5:60754418	ZSWIM6	intron	7	1.14
	rs1374043	A/G	chr5:60774226	ZSWIM6	intron	7	1.27
	rs7732234	C/T	chr5:60786879	ZSWIM6	intron	7	1.59
	rs13169711	A/G	chr5:60660400	ZSWIM6	intron	6	1.3
	rs7724551	A/G	chr5:60649467	ZSWIM6	intron	7	9.71
	rs4604142	C/T	chr5:60642594	ZSWIM6	intron	5	10.46
	rs6449528	A/G	chr5:60642346	ZSWIM6	intron	5	8.08
	rs6879809	A/G	chr5:60826955	ZSWIM6	intron	5	1.09
	rs6898746	A/T	chr5:60843705	ZSWIM6/C5orf64	intergenic	5	1.52
	rs7701440	C/T	chr5:60620979	LOC105378994	intron	6	2.03
	rs4391122	C/T	chr5:60598542	SMIM15/LOC105378994	intergenic	5	41.93
	rs4546329	C/T	chr5:60589738	SMIM15/LOC105378994	intergenic	3a	3.65
	rs4352559	C/T	chr5:60586624	SMIM15/LOC105378994	intergenic	3a	44.5
	rs1035491	C/T	chr5:63962176	RGS7BP/FAM159B	intergenic	4	19.48
	rs1459194	C/T	chr5:63966888	RGS7BP/FAM159B	intergenic	5	2.89
	rs1459192	A/G	chr5:63944518	RGS7BP/FAM159B	intron	7	2.46
5q13.3	rs2112347	T/G	chr5:75015241	LOC441087/POC5	upstream	6	2.31
	rs66787104	G/A	chr5:75015697	POC5/SV2C	upstream	6	1.27
	rs2307111	A/G/T	chr5:75003677	POC5	intron/missense	5	2.62
	rs3797580	C/T	chr5:75003055	POC5	intron	4	3.01
	rs6874626	G/A	chr5:74999575	POC5	intron	6	1.43
	rs10057967	T/C	chr5:74997755	POC5	intron	5	1.9
	rs72633979	A/T	chr5:74990177	POC5	intron	6	1.12
	rs4704230	T/C	chr5:74986480	POC5	intron	3a	3.05
	rs16872768	T/C	chr5:74982206	POC5	intron	5	1.42
	rs2640646	A/T	chr5:74977457	POC5	intron	5	77.26
	rs34361	A/G	chr5:74971845	POC5	intron	4	3.16
	rs34360	C/A	chr5:74967707	ANKDD1B/POC5	downstream	7	1.57
	rs34359	G/C	chr5:74967692	ANKDD1B/POC5	downstream	7	1.58
	rs40060	C/T	chr5:74967385	ANKDD1B	3'UTR	5	2.27
	rs42302	A/G	chr5:74965553	ANKDD1B	intron	4	47.47
	rs253414	C/T	chr5:74956516	ANKDD1B	intron	5	4.01
[truncated: 4,061 more rows]
