# Supplementary material for: Computational analyses of obesity associated loci generated by genome-wide association studies
Source: PLoS One. 2018 Jul 2;13(7):e0199987. doi: 10.1371/journal.pone.0199987 (PMC6028139; doi:10.1371/journal.pone.0199987)
Supplement: S6 Table — (XLSX) [file pone.0199987.s006.xlsx]

## Sheet: S6 Table
S6 Table. Enriched GO categories of obesity GWAS genes
GO ID	Term	Genes	P-Value
GO:0045893	positive regulation of transcription, DNA-templated	KLF6, KAT8, KLF7, RAI1, HNF1B, TAF4, BMP2, ERBB4, BTRC, CREB1, MAP2K3, PPARG, PAX6, FOXO3, PAX2, HMGA1, SKAP1, TAL1, NPAS3, BPTF, MDFIC, ETS2, TFAP2B, NEK4, ZFHX3	3.4e-06
GO:0045944	positive regulation of transcription from RNA polymerase II promoter	RAI1, HNF1B, PPARG, PAX6, PAX5, TLR4, FOXO3, PAX2, SKAP1, TCF7L2, TAL1, AUTS2, TNKS, RARB, ETV5, STAG1, MAP2K5, MAF, BMP2, TAF4, LMX1B, NUCKS1, CREB1, FAM58A, PARK2, HMGA1, PRKD1, HHEX, ETS2, HOXB5, TFAP2B, RIT2, TCF12	0.00012
GO:0042593	glucose homeostasis	LEPR, PPARG, TFAP2B, PAX6, HECTD4, GPRC5B, SLC30A8, IRS1, TCF7L2	0.00023
GO:0045666	positive regulation of neuron differentiation	BMP2, DMD, VWC2, RARB, BRINP3, GPRC5B, TCF12, ETV5	0.00026
GO:0043565	sequence-specific DNA binding	MAF, IRX4, HNF1B, LMX1B, CREB1, PPARG, PAX6, HNF4G, FOXO3, TCF7L2, FOXP2, HOXB3, HHEX, BPTF, ETS2, BCL2, TFAP2B, HIVEP1, CUX2, RARB	0.00046
GO:0051965	positive regulation of synapse assembly	LINGO2, CBLN1, BDNF, NRXN3, NTRK2, CUX2, NRXN1	0.00048
GO:0005634	nucleus	FHIT, GNPDA2, BTRC, KNTC1, RBM6, FOXO3, PMAIP1, MDFIC, STK39, RARB, PTBP2, STAG1, MAP2K5, RBFOX1, MAGI2, NUDT3, BTBD7, HNF4G, IRS1, HHEX, HUWE1, PRDM6, TFAP2B, ZZZ3, CELF1, VGLL4, ASB4, RALYL, ERBB4, ZNF133, MAPKAPK5, IGF2BP2, PRRC2A, TAL1, MTCH2, DMD, AUTS2, HECTD4, HIP1, KLF6, KAT8, KLF7, SMG6, KLF9, FTO, ATAD5, FOXP2, HOXB3, HOXB5, ETS2, HIVEP1, RIT2, TCF12, ZFHX3, ZNF536, RAI1, HNF1B, RGS7BP,…	0.00064
GO:0030534	adult behavior	NRXN2, NRXN3, PAX5, NRXN1, PCDH17	0.00075
GO:0042803	protein homodimerization activity	HNF1B, OLFM4, TBX15, ERBB4, CADM1, CADM2, SYT11, KCNK3, DMRTA1, FOXP2, HHEX, CBLN1, HIF1AN, RABEP1, BCL2, PRDM6, ATP2A1, NTRK2, TFAP2B, CLIP1, SLC30A8, TCF12, MAP3K12, HIP1	0.001
GO:0007409	axonogenesis	DCC, LINGO2, CCK, BCL2, CREB1, NTNG1, PAX2, LRFN2	0.001
GO:0000122	negative regulation of transcription from RNA polymerase II promoter	MAF, ZNF536, HNF1B, BMP2, TBX15, PPARG, PAX6, PAX5, PARK2, FOXO3, TCF7L2, FOXP2, HOXB3, TAL1, HHEX, BPTF, ETS2, TFAP2B, HIVEP1, CUX2, RARB, SEMA4D, ZFHX3, MAP2K5	0.0015
GO:0097118	neuroligin clustering involved in postsynaptic membrane assembly	MAGI2, NRXN2, NRXN1	0.0015
GO:0008134	transcription factor binding	KAT8, TAF4, NUCKS1, PPARG, PAX6, PAX2, HMGA1, TCF7L2, HHEX, BPTF, MDFIC, BCL2, TCF12	0.0016
GO:0044212	transcription regulatory region DNA binding	TAL1, HHEX, ERBB4, CREB1, PPARG, HIVEP1, PAX2, TCF12, ETV5, TCF7L2, ZFHX3	0.0018
GO:0007158	neuron cell-cell adhesion	NCAM2, NRXN2, NRXN3, NRXN1	0.002
GO:0004872	receptor activity	CALCR, NPC1, CADM1, NRXN3, CADM2, GABRA5, ACKR1, TLR4, SEMA4D, SCARB2, NRXN1	0.0021
GO:0007165	signal transduction	ADCY3, ZNF536, CCK, GABRB3, ERBB4, BTRC, MAPKAPK5, PPARG, PDE1C, DGKG, RARB, SH2B1, IFNGR1, RASA2, MAP2K5, MAGI2, NRXN2, NRXN3, CREB1, MAP2K3, GABRA5, PRKCH, NRXN1, IRS1, GRP, PRKD1, NPC1, GAPVD1, ADCY9, PNOC, RIT1, HIVEP1, ARAP1	0.0021
GO:0097109	neuroligin family protein binding	NRXN2, NRXN3, NRXN1	0.0023
GO:0002504	antigen processing and presentation of peptide or polysaccharide antigen via MHC class II	HLA-DRB1, HLA-DRB5, HLA-DQA1, HLA-DRA	0.0024
GO:0030658	transport vesicle membrane	HLA-DRB1, HLA-DRB5, SLC30A8, HLA-DQA1, HLA-DRA	0.0027
GO:0098793	presynapse	NRXN2, NRXN3, SYT11, PARK2, NRXN1, HIP1	0.0031
GO:0000166	nucleotide binding	RBFOX1, ADCY3, FHIT, RALYL, RBM6, ELAVL2, IGF2BP2, HNRNPLL, ELAVL4, NT5C2, ATP2A1, CELF1, PTBP2, TNRC6B	0.0031
GO:0010976	positive regulation of neuron projection development	PRKD1, MAGI2, DMD, NTRK2, RIT2, GPRC5B, CAMK1D	0.0032
GO:0007190	activation of adenylate cyclase activity	ADCY3, CALCR, ADCY9, GIPR, LHCGR	0.0038
GO:0003700	transcription factor activity, sequence-specific DNA binding	RAI1, HNF1B, ZNF133, PPARG, PAX6, FOXO3, TCF7L2, DMRTA1, TAL1, TFEC, ETV5, MAF, KLF7, TAF4, TBX15, LMX1B, KLF9, CREB1, PARK2, HNF4G, HMGA1, FOXP2, HOXB3, ETS2, TFAP2B, ZFHX3, TCF12	0.004
GO:0018105	peptidyl-serine phosphorylation	PRKD1, BCL2, MAPKAPK5, PRKCH, TNKS, STK39, PRKD3, MAP3K12	0.0042
GO:0042613	MHC class II protein complex	HLA-DRB1, HLA-DRB5, HLA-DQA1, HLA-DRA	0.0045
GO:0042297	vocal learning	NRXN2, NRXN1, FOXP2	0.0052
GO:0030054	cell junction	GABRG1, SYT4, GABRB3, SYT11, GABRA5, SMC5, RGS17, NRXN1, FRRS1L, SLX4, CBLN1, DMXL2, VWC2, FAIM2, LRFN2, GRID1	0.0053
GO:0043524	negative regulation of neuron apoptotic process	BDNF, GABRB3, BCL2, NTRK2, GABRA5, TFAP2B, PARK2, FAIM2	0.0056
GO:0007268	chemical synaptic transmission	GABRG1, GRM4, CBLN1, PNOC, NRXN2, GABRA5, CACNB2, RIT2, NRXN1, KCNK3, LRFN2	0.0057
GO:0001836	release of cytochrome c from mitochondria	CCK, BCL2, PMAIP1, IFI6	0.0058
GO:0004674	protein serine/threonine kinase activity	PRKD1, STK33, ALPK1, SBK1, MAP2K3, MAPKAPK5, FPGT-TNNI3K, PRKCH, TNNI3K, STK39, NEK4, MAP3K12, CAMK1D, MAP2K5	0.0059
GO:0004888	transmembrane	DCC, NPC1, NRXN2, NRXN3, LEPR, GIPR, ACKR1, TLR4, SEMA4D, NRXN1	0.0062
GO:0090102	cochlea	GABRB3, GABRA5, PAX2, KCNK3	0.0065
GO:0005515	protein binding	FHIT, GNPDA2, CADM1, SYT4, BTRC, FAM110C, LNX2, KNTC1, RBM6, TLR4, FOXO3, PMAIP1, GAB2, MDFIC, NT5C2, STK39, PUM2, RAB27B, POC5, STAG1, MAP2K5, RBFOX1, MAGI2, IRS1, RPTOR, HHEX, NPC1, HUWE1, TFAP2B, CLIP1, AKAP6, ZZZ3, CELF1, VGLL4, PACS1, RALYL, HSD17B10, OLFM4, FGR, MYL2, ERBB4, ZNF133, MAPKAPK5, HSD17B12, CACNB2, PRRC2A, IGF2BP2, MTIF3, SLX4, TAL1, CRB1, DMD, TFEC, TNKS, SCARB2, SLC30A8, HIP1,…	0.0069
GO:0045202	synapse	MAGI2, CADM1, GABRB3, CADM2, DMD, GABRA5, VWC2, RGS17, FRRS1L	0.0072
GO:0030424	axon	DCC, NCAM2, CCK, ADCY9, SYT4, KLC1, CADM2, CREB1, SYT11, MAP3K12	0.0078
GO:0000187	activation of MAPK activity	GRM4, BMP2, MAP2K3, MAPKAPK5, TLR4, DUSP9, MAP2K5	0.0078
GO:0042605	peptide antigen binding	HLA-DRB1, HLA-DRB5, HLA-DQA1, HLA-DRA	0.009
GO:0071556	integral component of lumenal side of endoplasmic reticulum membrane	HLA-DRB1, HLA-DRB5, HLA-DQA1, HLA-DRA	0.0099
GO:0005887	integral component of plasma membrane	CALCR, ADCY3, GABRB3, HLA-DRB1, CADM1, CADM2, LHCGR, CACNB2, TLR4, KCNJ12, KCNJ11, SLC39A8, SLC22A3, GPR101, HHIP, IFNGR1, SLC28A3, NRXN3, ADAM23, SYT11, GABRA5, NRXN1, HLA-DQA1, KCNK3, PRKD1, GRM4, NPC1, SDC1, SEMA6D, ADCY9, ATP2A1, NTRK2, SEMA4D, HLA-DRA	0.011
GO:0019882	antigen processing and presentation	HLA-DRB1, HLA-DRB5, CTSS, HLA-DQA1, HLA-DRA	0.012
GO:0005886	plasma membrane	ADCY3, CADM1, SYT4, RGS7BP, GABRB3, CADM2, LEPR, LHCGR, KNTC1, TLR4, KCNJ12, SKAP1, KCNJ11, FRRS1L, GAB2, MAPKAP1, GP2, ITIH4, SLC22A3, IL13RA1, KCNQ1, IFNGR1, EFR3B, KCNMA1, GPR139, MAGI2, NRXN2, ACKR1, PRKCH, NRXN1, IRS1, HLA-DQA1, PRKD1, GRM4, NCAM2, SDC1, STXBP6, GIPR, MFAP3, SEMA4D, PRKD3, MAP3K12, HLA-DRA, CALCR, DCC, HSD17B10, OLFM4, HLA-DRB1, ERBB4, FGR, CACNB2, GPRC5B, CDH7, UNC79, DGKG,…	0.012
GO:0003729	mRNA binding	RBFOX1, ADARB1, IGF2BP2, CELF1, HNRNPLL, PTBP2, ELAVL4	0.013
GO:1990090	cellular response to nerve growth factor stimulus	MAGI2, BPTF, CREB1, FOXO3	0.013
GO:0007612	learning	NRXN3, NTRK2, PARK2, NRXN1, ELAVL4	0.013
GO:0019901	protein kinase binding	FGR, MAP2K3, MAPKAP1, PAX6, USP37, STK39, PARK2, FOXO3, GPRC5B, TCF7L2, SKAP1, RPTOR, MAP3K12	0.014
GO:0042088	T-helper 1 type immune response	HLA-DRB1, HLA-DRB5, TLR4	0.015
GO:0050839	cell adhesion molecule binding	CADM1, NRXN2, NRXN3, CADM2, NRXN1	0.015
GO:0070059	intrinsic apoptotic signaling pathway in response to endoplasmic reticulum stress	BAG6, BCL2, ATP2A1, PMAIP1	0.016
GO:0019886	antigen processing and presentation of exogenous peptide antigen via MHC class II	HLA-DRB1, KLC1, HLA-DRB5, CTSS, HLA-DQA1, HLA-DRA	0.017
GO:0045211	postsynaptic membrane	GABRG1, CBLN1, GABRB3, DMD, NTRK2, GABRA5, FAIM2, LRFN2, GRID1	0.017
GO:0006366	transcription from RNA polymerase II promoter	MAF, TAF4, NUCKS1, CREB1, PAX6, PAX5, FOXO3, PAX2, HMGA1, HOXB5, TFAP2B, HIVEP1, TCF12, ZFHX3, ETV5, STAG1	0.02
GO:0071625	vocalization behavior	NRXN2, NRXN3, NRXN1	0.021
GO:0046777	protein autophosphorylation	PRKD1, STK33, ERBB4, FGR, MAPKAPK5, NTRK2, STK39, MAP3K12	0.022
GO:0046965	retinoid X receptor binding	PPARG, RARB, HMGA1	0.022
GO:0032395	MHC class II receptor activity	HLA-DRB1, HLA-DQA1, HLA-DRA	0.022
GO:0004697	protein kinase C activity	PRKD1, PRKCH, PRKD3	0.022
GO:0018107	peptidyl-threonine phosphorylation	BCL2, TNKS, STK39, MAP3K12	0.023
GO:0008022	protein C-terminus binding	RBFOX1, SDC1, CEP120, FIGN, FPGT-TNNI3K, TNNI3K, KCNJ11, KCNK3	0.023
GO:0009749	response to glucose	LPL, HNF1B, GIPR, SLC30A8, TCF7L2	0.024
GO:0030669	clathrin-coated endocytic vesicle membrane	HLA-DRB1, HLA-DRB5, HLA-DQA1, HLA-DRA	0.025
GO:0046872	metal ion binding	ADCY3, ZNF536, ZC3H4, ZFP64, SYT4, ZNF133, ZBTB10, FPGT-TNNI3K, CDKAL1, DMRTA1, ZNF169, GALNT10, PDE1C, DGKG, NT5C2, ZNF608, RASA2, MAP2K5, KCNMA1, KLF6, KAT8, ELP3, KLF7, ADARB1, KLF9, SMG6, NRXN2, NRXN3, SYT11, PRKCH, NADK, PARK2, NRXN1, FOXP2, GNAT2, PRKD1, ADCY9, PRDM6, ATP2A1, TNNI3K, CLIP1, HIVEP1, ARAP1, PRKD3	0.026
GO:0006397	mRNA	RBFOX1, ADARB1, CELF1, HNRNPLL, PTBP2, ELAVL4, RBBP6, KIAA1429	0.026
GO:0001764	neuron migration	DCC, ELP3, CCK, NAV1, NTRK2, PAX6	0.028
GO:0060333	interferon-gamma-mediated signaling pathway	HLA-DRB1, HLA-DRB5, HLA-DQA1, IFNGR1, HLA-DRA	0.028
GO:0001078	transcriptional repressor activity, RNA polymerase II core promoter proximal region sequence-specific binding	ZNF536, HHEX, TBX15, ETS2, CUX2, FOXP2	0.029
GO:0000790	nuclear chromatin	TAL1, SLX4, TAF4, NUCKS1, CREB1, PAX6, TCF12, TCF7L2	0.03
GO:0016603	glutaminyl-peptide cyclotransferase activity	QPCT, QPCTL	0.031
GO:1902711	GABA-A receptor complex	GABRG1, GABRB3, GABRA5	0.031
GO:0071837	HMG box domain binding	HHEX, PAX6, TCF12	0.031
GO:0035556	intracellular signal transduction	ADCY3, PRKD1, ADCY9, DGKG, PRKCH, AKAP6, STK39, SH2B1, RIT2, ASB4, PRKD3, MAP3K12, RASA2	0.031
GO:0017186	peptidyl-pyroglutamic acid biosynthetic process, using glutaminyl-peptide cyclotransferase	QPCT, QPCTL	0.032
GO:0002506	polysaccharide assembly with MHC class II protein complex	HLA-DRB1, HLA-DRA	0.032
GO:0061017	hepatoblast differentiation	HHEX, HNF1B	0.032
GO:0086069	bundle of His cell to Purkinje myocyte communication	FPGT-TNNI3K, TNNI3K	0.032
GO:0006351	transcription, DNA-templated	FHIT, ZNF536, HNF1B, TMEM18, ZFP64, ERBB4, ZBTB10, ZNF133, PPARG, PAX6, PAX5, GON4L, PAX2, TCF7L2, DMRTA1, ZNF169, TAL1, NPAS3, PRMT7, HIF1AN, MDFIC, TFEC, RARB, INO80E, HIP1, MAF, KLF6, KAT8, KLF7, TBX15, KLF9, LMX1B, HNF4G, PARK2, FOXP2, HOXB3, HHEX, BPTF, PRDM6, ETS2, ZZZ3, VGLL4, CUX2	0.032
GO:0050852	T cell receptor signaling pathway	HLA-DRB1, BTRC, HLA-DRB5, PSME4, SKAP1, HLA-DQA1, HLA-DRA	0.033
GO:0004890	GABA-A receptor activity	GABRG1, GABRB3, GABRA5	0.034
GO:0006468	protein phosphorylation	PRKD1, ALPK1, BMP2, SBK1, FGR, CREB1, FPGT-TNNI3K, PRKCH, TNNI3K, STK39, NEK4, PRKD3, MAP3K12, CAMK1D	0.034
GO:0061337	cardiac conduction	CACNB2, KCNJ12, KCNQ1, KCNK3	0.036
GO:0031295	T cell costimulation	HLA-DRB1, MAPKAP1, HLA-DRB5, HLA-DQA1, HLA-DRA	0.037
GO:0045165	cell fate commitment	TAL1, BMP2, ERBB4, PPARG	0.038
GO:0003730	mRNA 3'-UTR binding	IGF2BP2, ELAVL2, PUM2, ELAVL4	0.04
GO:0009952	anterior/posterior pattern specification	HOXB3, HHEX, HNF1B, BPTF, HOXB5	0.04
GO:0043410	positive regulation of MAPK cascade	GRM4, BMP2, NTRK2, FAM58A, RIT2	0.042
GO:0035176	social behavior	NRXN2, NRXN3, NRXN1, GRID1	0.042
GO:0005737	cytoplasm	ADCY3, FHIT, TMEM18, GNPDA2, TTLL8, RGS7BP, FAM110C, BTRC, KNTC1, PAX6, TLR4, FOXO3, SKAP1, BDNF, MSRA, NLRC3, BAG6, VPS13C, GAB2, HIF1AN, MDFIC, MAPKAP1, STK39, HHIP, PUM2, LMOD1, RARB, KCNQ1, MAP2K5, RBFOX1, ELP3, MAGI2, NUDT3, HERC4, PRKCH, IRS1, RPTOR, PRKD1, HHEX, SDC1, HUWE1, NAV1, BPTF, TNNI3K, CLIP1, AKAP6, CELF1, NEK4, ASB4, PRKD3, MAP3K12, CAMK1D, HSD17B10, MAPKAPK5, FPGT-TNNI3K, IGF2BP…	0.044
GO:0007411	axon guidance	DCC, KLF7, BDNF, NRXN3, CREB1, PAX6, NRXN1	0.044
GO:2000378	negative regulation of reactive oxygen species metabolic process	BCL2, PARK2, PAX2	0.045
GO:0012507	ER to Golgi transport vesicle membrane	HLA-DRB1, HLA-DRB5, HLA-DQA1, HLA-DRA	0.046
GO:0007157	heterophilic cell-cell adhesion via plasma membrane cell adhesion molecules	CBLN1, CADM1, CADM2, NRXN1	0.047
GO:0007189	adenylate cyclase-activating G-protein coupled receptor signaling pathway	ADCY3, CALCR, ADCY9, LHCGR	0.047
GO:2001179	regulation of interleukin-10 secretion	HLA-DRB1, HLA-DRB5	0.048
GO:0089700	protein kinase D signaling	PRKD1, PRKD3	0.048
GO:0097116	gephyrin clustering involved in postsynaptic density assembly	NRXN2, NRXN1	0.048
GO:1900212	negative regulation of mesenchymal cell apoptotic process involved in metanephros development	HNF1B, PAX2	0.048
GO:0000123	histone acetyltransferase complex	KAT8, ELP3, JADE2	0.048
GO:0007067	mitotic nuclear division	FIGN, KNTC1, SMC5, CLIP1, USP37, TNKS, NEK4, REEP3, STAG1	0.048
GO:0032435	negative regulation of proteasomal ubiquitin-dependent protein catabolic process	FHIT, BAG6, N4BP1	0.048
GO:0004702	receptor signaling protein serine/threonine kinase activity	MAP2K3, STK39, NEK4, MAP2K5	0.049
GO:0030215	semaphorin receptor binding	SEMA6D, SEMA4D, RIT2	0.049
GO:0007269	neurotransmitter secretion	GRM4, NRXN2, NRXN3, NRXN1	0.049
